# Supplementary material for: Mitotic gene conversion can be as important as meiotic conversion in driving genetic variability in plants and other species without early germline segregation
Source: PLoS Biol. 2021 Mar 22;19(3):e3001164. doi: 10.1371/journal.pbio.3001164 (PMC8016264; doi:10.1371/journal.pbio.3001164)
Supplement: S1 Data — (XLSX) [file pbio.3001164.s024.xlsx]

## Sheet: S1_Data
S1 Data. Specific markers detected in four LLY F1 individuals.
NOTE: A and B mean haplotypes from pseudo-ParentA and pseudo-ParentB,respectively.
#CHROM	POS	INFO	LLY1	LLY2	LLY3	LLY4	LLY-C
chr01	55398	A=A;B=G;	A/A	A/B	A/B	A/A	A/B
chr01	287502	A=T;B=C;	B/B	A/B	A/B	A/B	A/B
chr01	287548	A=G;B=C;	B/B	A/B	A/B	A/B	A/B
chr01	411533	A=G;B=A;	A/A	A/B	A/A	A/A	A/B
chr01	421269	A=T;B=C;	A/A	A/B	A/A	A/A	A/B
chr01	431375	A=C;B=T;	A/A	A/B	A/A	A/A	A/B
chr01	459533	A=C;B=T;	A/A	A/B	A/A	A/A	A/B
chr01	539291	A=T;B=G;	A/A	A/B	A/A	A/A	A/B
chr01	539828	A=A;B=T;	A/A	A/B	A/A	A/A	A/B
chr01	546109	A=C;B=T;	A/A	A/B	A/A	A/A	A/B
chr01	546580	A=C;B=T;	A/A	A/B	A/A	A/A	A/B
chr01	556630	A=A;B=G;	A/A	A/B	A/A	A/A	A/B
chr01	559522	A=T;B=C;	A/A	A/B	A/A	A/A	A/B
chr01	561558	A=G;B=A;	A/A	A/B	A/A	A/A	A/B
chr01	578958	A=A;B=G;	A/A	A/B	A/A	A/A	A/B
chr01	579974	A=C;B=A;	A/A	A/B	A/A	A/A	A/B
chr01	580050	A=G;B=A;	A/A	A/B	A/A	A/A	A/B
chr01	589912	A=A;B=G;	A/A	A/B	A/A	A/A	A/B
chr01	589919	A=T;B=C;	A/A	A/B	A/A	A/A	A/B
chr01	589946	A=C;B=T;	A/A	A/B	A/A	A/A	A/B
chr01	590016	A=C;B=A;	A/A	A/B	A/A	A/A	A/B
chr01	590206	A=A;B=T;	A/A	A/B	A/A	A/A	A/B
chr01	591330	A=A;B=T;	A/A	A/B	A/A	A/A	A/B
chr01	591371	A=C;B=T;	A/A	A/B	A/A	A/A	A/B
chr01	591381	A=G;B=C;	A/A	A/B	A/A	A/A	A/B
chr01	591390	A=C;B=A;	A/A	A/B	A/A	A/A	A/B
chr01	591585	A=C;B=G;	A/A	A/B	A/A	A/A	A/B
chr01	591599	A=A;B=G;	A/A	A/B	A/A	A/A	A/B
chr01	592932	A=A;B=C;	A/A	A/B	A/A	A/A	A/B
chr01	595073	A=G;B=A;	A/A	A/B	A/A	A/A	A/B
chr01	607224	A=A;B=G;	A/A	A/B	A/A	A/A	A/B
chr01	607357	A=T;B=C;	A/A	A/B	A/A	A/A	A/B
chr01	611020	A=C;B=G;	A/A	A/B	A/A	A/A	A/B
chr01	621756	A=A;B=G;	A/A	A/B	A/A	A/A	A/B
chr01	621772	A=G;B=A;	A/A	A/B	A/A	A/A	A/B
chr01	621775	A=A;B=C;	A/A	A/B	A/A	A/A	A/B
chr01	623004	A=C;B=A;	A/A	A/B	A/A	A/A	A/B
chr01	623012	A=C;B=A;	A/A	A/B	A/A	A/A	A/B
chr01	637042	A=A;B=G;	A/A	A/B	A/A	A/A	A/B
chr01	637114	A=T;B=A;	A/A	A/B	A/A	A/A	A/B
chr01	637128	A=G;B=T;	A/A	A/B	A/A	A/A	A/B
chr01	637132	A=G;B=C;	A/A	A/B	A/A	A/A	A/B
chr01	641511	A=G;B=A;	A/A	A/B	A/A	A/A	A/B
chr01	641548	A=T;B=C;	A/A	A/B	A/A	A/A	A/B
chr01	643814	A=A;B=G;	A/A	A/B	A/A	A/A	A/B
chr01	649421	A=T;B=C;	A/A	A/B	A/A	A/A	A/B
chr01	672900	A=T;B=G;	A/A	A/B	A/A	A/A	A/B
chr01	754349	A=A;B=G;	A/A	A/B	A/A	A/A	A/B
chr01	754366	A=T;B=G;	A/A	A/B	A/A	A/A	A/B
chr01	754371	A=T;B=G;	A/A	A/B	A/A	A/A	A/B
chr01	754380	A=A;B=G;	A/A	A/B	A/A	A/A	A/B
chr01	754464	A=C;B=A;	A/A	A/B	A/A	A/A	A/B
chr01	754552	A=C;B=A;	A/A	A/B	A/A	A/A	A/B
chr01	754558	A=T;B=A;	A/A	A/B	A/A	A/A	A/B
chr01	766569	A=T;B=A;	A/A	A/B	A/A	A/A	A/B
chr01	766574	A=G;B=C;	A/A	A/B	A/A	A/A	A/B
chr01	766629	A=T;B=G;	A/A	A/B	A/A	A/A	A/B
chr01	766660	A=T;B=G;	A/A	A/B	A/A	A/A	A/B
chr01	767787	A=T;B=C;	A/A	A/B	A/A	A/A	A/B
chr01	767844	A=C;B=T;	A/A	A/B	A/A	A/A	A/B
chr01	767846	A=T;B=G;	A/A	A/B	A/A	A/A	A/B
chr01	767847	A=T;B=C;	A/A	A/B	A/A	A/A	A/B
chr01	767964	A=G;B=A;	A/A	A/B	A/A	A/A	A/B
chr01	768014	A=C;B=A;	A/A	A/B	A/A	A/A	A/B
chr01	768062	A=T;B=C;	A/A	A/B	A/A	A/A	A/B
chr01	768093	A=T;B=C;	A/A	A/B	A/A	A/A	A/B
chr01	768167	A=C;B=T;	A/A	A/B	A/A	A/A	A/B
chr01	768183	A=A;B=G;	A/A	A/B	A/A	A/A	A/B
chr01	778747	A=T;B=G;	A/A	A/B	A/A	A/A	A/B
chr01	778748	A=A;B=G;	A/A	A/B	A/A	A/A	A/B
chr01	785984	A=A;B=C;	A/A	A/B	A/A	A/A	A/B
chr01	842815	A=C;B=A;	A/A	A/B	A/A	A/A	A/B
chr01	851290	A=T;B=C;	A/A	A/B	A/A	A/A	A/B
chr01	851291	A=G;B=C;	A/A	A/B	A/A	A/A	A/B
chr01	851292	A=G;B=A;	A/A	A/B	A/A	A/A	A/B
chr01	851293	A=C;B=T;	A/A	A/B	A/A	A/A	A/B
chr01	851314	A=T;B=C;	A/A	A/B	A/A	A/A	A/B
chr01	851321	A=A;B=G;	A/A	A/B	A/A	A/A	A/B
chr01	851333	A=A;B=T;	A/A	A/B	A/A	A/A	A/B
chr01	851337	A=G;B=A;	A/A	A/B	A/A	A/A	A/B
chr01	851347	A=T;B=G;	A/A	A/B	A/A	A/A	A/B
chr01	851352	A=A;B=G;	A/A	A/B	A/A	A/A	A/B
chr01	851359	A=G;B=A;	A/A	A/B	A/A	A/A	A/B
chr01	851365	A=G;B=A;	A/A	A/B	A/A	A/A	A/B
chr01	857478	A=G;B=A;	A/A	A/B	A/A	A/A	A/B
chr01	857501	A=G;B=A;	A/A	A/B	A/A	A/A	A/B
chr01	857546	A=C;B=A;	A/A	A/B	A/A	A/A	A/B
chr01	857649	A=T;B=C;	A/A	A/B	A/A	A/A	A/B
chr01	857657	A=C;B=T;	A/A	A/B	A/A	A/A	A/B
chr01	857701	A=G;B=T;	A/A	A/B	A/A	A/A	A/B
chr01	857705	A=T;B=C;	A/A	A/B	A/A	A/A	A/B
chr01	857727	A=A;B=G;	A/A	A/B	A/A	A/A	A/B
chr01	857779	A=T;B=C;	A/A	A/B	A/A	A/A	A/B
chr01	857796	A=T;B=A;	A/A	A/B	A/A	A/A	A/B
chr01	857805	A=G;B=A;	A/A	A/B	A/A	A/A	A/B
chr01	857806	A=C;B=T;	A/A	A/B	A/A	A/A	A/B
chr01	858261	A=A;B=T;	A/A	A/B	A/A	A/A	A/B
chr01	858278	A=G;B=A;	A/A	A/B	A/A	A/A	A/B
chr01	858280	A=T;B=G;	A/A	A/B	A/A	A/A	A/B
chr01	858281	A=C;B=T;	A/A	A/B	A/A	A/A	A/B
chr01	858289	A=A;B=G;	A/A	A/B	A/A	A/A	A/B
chr01	858818	A=C;B=G;	A/A	A/B	A/A	A/A	A/B
chr01	858821	A=A;B=G;	A/A	A/B	A/A	A/A	A/B
chr01	858827	A=G;B=A;	A/A	A/B	A/A	A/A	A/B
chr01	858831	A=G;B=A;	A/A	A/B	A/A	A/A	A/B
chr01	858839	A=T;B=C;	A/A	A/B	A/A	A/A	A/B
chr01	858845	A=G;B=A;	A/A	A/B	A/A	A/A	A/B
chr01	858866	A=G;B=A;	A/A	A/B	A/A	A/A	A/B
chr01	858896	A=G;B=A;	A/A	A/B	A/A	A/A	A/B
chr01	858941	A=T;B=C;	A/A	A/B	A/A	A/A	A/B
chr01	869252	A=A;B=C;	A/A	A/B	A/A	A/A	A/B
chr01	920918	A=C;B=A;	A/A	A/B	A/A	A/A	A/B
chr01	957855	A=T;B=C;	A/A	A/B	A/A	A/A	A/B
chr01	957922	A=G;B=A;	A/A	A/B	A/A	A/A	A/B
chr01	1000127	A=T;B=C;	A/A	A/B	A/A	A/A	A/B
chr01	1001162	A=C;B=T;	A/A	A/B	A/A	A/A	A/B
chr01	1014928	A=G;B=A;	A/A	A/B	A/A	A/A	A/B
chr01	1023163	A=A;B=G;	A/A	A/B	A/A	A/A	A/B
chr01	1026215	A=A;B=G;	A/A	A/B	A/A	A/A	A/B
chr01	1028774	A=T;B=C;	A/A	A/B	A/A	A/A	A/B
chr01	1033899	A=T;B=C;	A/A	A/B	A/A	A/A	A/B
chr01	1033919	A=C;B=T;	A/A	A/B	A/A	A/A	A/B
chr01	1037417	A=C;B=T;	A/A	A/B	A/A	A/A	A/B
chr01	1105112	A=G;B=T;	A/A	A/B	A/A	A/A	A/B
chr01	1116796	A=A;B=C;	A/A	A/B	A/A	A/A	A/B
chr01	1118306	A=C;B=T;	A/A	A/B	A/A	A/A	A/B
chr01	1127782	A=C;B=T;	A/A	A/B	A/A	A/A	A/B
chr01	1127806	A=A;B=G;	A/A	A/B	A/A	A/A	A/B
chr01	1127818	A=C;B=T;	A/A	A/B	A/A	A/A	A/B
chr01	1136343	A=C;B=T;	A/A	A/B	A/A	A/A	A/B
chr01	1136386	A=G;B=A;	A/A	A/B	A/A	A/A	A/B
chr01	1137815	A=G;B=A;	A/A	A/B	A/A	A/A	A/B
chr01	1137818	A=T;B=C;	A/A	A/B	A/A	A/A	A/B
chr01	1137837	A=G;B=A;	A/A	A/B	A/A	A/A	A/B
chr01	1137851	A=A;B=C;	A/A	A/B	A/A	A/A	A/B
chr01	1137943	A=C;B=T;	A/A	A/B	A/A	A/A	A/B
chr01	1137952	A=A;B=T;	A/A	A/B	A/A	A/A	A/B
chr01	1137978	A=T;B=G;	A/A	A/B	A/B	A/B	A/B
chr01	1140367	A=A;B=G;	A/A	A/B	A/A	A/A	A/B
chr01	1167130	A=A;B=G;	A/A	A/B	A/A	A/A	A/B
chr01	1168376	A=G;B=A;	A/A	A/B	A/A	A/A	A/B
chr01	1170407	A=A;B=G;	A/A	A/B	A/A	A/A	A/B
chr01	1175585	A=A;B=G;	A/A	A/B	A/A	A/A	A/B
chr01	1187249	A=G;B=T;	A/A	A/B	A/A	A/A	A/B
chr01	1211538	A=C;B=A;	A/A	A/B	A/A	A/A	A/B
chr01	1593289	A=T;B=G;	B/B	B/B	A/B	B/B	A/B
chr01	1627870	A=G;B=A;	B/B	A/B	A/B	B/B	A/B
chr01	1627873	A=C;B=T;	B/B	A/B	A/B	B/B	A/B
chr01	1679486	A=G;B=A;	B/B	B/B	A/B	B/B	A/B
chr01	1679498	A=G;B=A;	B/B	B/B	A/B	B/B	A/B
chr01	1679508	A=T;B=C;	B/B	B/B	A/B	B/B	A/B
chr01	1679536	A=G;B=T;	B/B	B/B	A/B	B/B	A/B
chr01	1679540	A=G;B=A;	B/B	B/B	A/B	B/B	A/B
chr01	1679726	A=C;B=T;	B/B	B/B	A/B	B/B	A/B
chr01	1679779	A=G;B=C;	B/B	B/B	A/B	B/B	A/B
chr01	1680433	A=G;B=A;	B/B	B/B	A/B	B/B	A/B
chr01	1680472	A=T;B=C;	B/B	B/B	A/B	B/B	A/B
chr01	1680557	A=A;B=G;	B/B	B/B	A/B	B/B	A/B
chr01	1680877	A=C;B=T;	B/B	B/B	A/B	B/B	A/B
chr01	1681010	A=C;B=T;	B/B	B/B	A/B	B/B	A/B
chr01	1681464	A=C;B=T;	B/B	B/B	A/B	B/B	A/B
chr01	1681468	A=A;B=G;	B/B	B/B	A/B	B/B	A/B
chr01	1681492	A=A;B=G;	B/B	B/B	A/B	B/B	A/B
chr01	1681499	A=G;B=A;	B/B	B/B	A/B	B/B	A/B
chr01	1681597	A=C;B=T;	B/B	B/B	A/B	B/B	A/B
chr01	1681812	A=A;B=G;	B/B	B/B	A/B	B/B	A/B
chr01	1681849	A=G;B=A;	B/B	B/B	A/B	B/B	A/B
chr01	1681857	A=C;B=T;	B/B	B/B	A/B	B/B	A/B
chr01	1681894	A=A;B=G;	B/B	B/B	A/B	B/B	A/B
chr01	1681900	A=G;B=T;	B/B	B/B	A/B	B/B	A/B
chr01	1682097	A=T;B=C;	B/B	B/B	A/B	B/B	A/B
chr01	1682193	A=C;B=T;	B/B	B/B	A/B	B/B	A/B
chr01	1682239	A=G;B=C;	B/B	B/B	A/B	B/B	A/B
chr01	1682291	A=A;B=G;	B/B	B/B	A/B	B/B	A/B
chr01	1682401	A=A;B=G;	B/B	B/B	A/B	B/B	A/B
chr01	1682443	A=C;B=A;	B/B	B/B	A/B	B/B	A/B
chr01	1682474	A=A;B=C;	B/B	B/B	A/B	B/B	A/B
chr01	1682807	A=C;B=A;	B/B	B/B	A/B	B/B	A/B
chr01	1683060	A=T;B=C;	B/B	B/B	A/B	B/B	A/B
chr01	1683061	A=G;B=A;	B/B	B/B	A/B	B/B	A/B
chr01	1683062	A=C;B=T;	B/B	B/B	A/B	B/B	A/B
chr01	1683068	A=T;B=A;	B/B	B/B	A/B	B/B	A/B
chr01	1683168	A=G;B=A;	B/B	B/B	A/B	B/B	A/B
chr01	1683311	A=A;B=T;	B/B	B/B	A/B	B/B	A/B
chr01	1683312	A=A;B=G;	B/B	B/B	A/B	B/B	A/B
chr01	1683482	A=C;B=A;	B/B	B/B	A/B	B/B	A/B
chr01	1683997	A=C;B=G;	B/B	B/B	A/B	B/B	A/B
chr01	1684620	A=C;B=T;	B/B	B/B	A/B	B/B	A/B
chr01	1685047	A=G;B=T;	B/B	B/B	A/B	B/B	A/B
chr01	1685109	A=A;B=T;	B/B	B/B	A/B	B/B	A/B
chr01	1685120	A=A;B=T;	B/B	B/B	A/B	B/B	A/B
chr01	1685316	A=G;B=T;	B/B	B/B	A/B	B/B	A/B
chr01	1685379	A=A;B=C;	B/B	B/B	A/B	B/B	A/B
chr01	1685966	A=T;B=C;	B/B	B/B	A/B	B/B	A/B
chr01	1686002	A=A;B=T;	B/B	B/B	A/B	B/B	A/B
chr01	1686004	A=T;B=C;	B/B	B/B	A/B	B/B	A/B
chr01	1686276	A=T;B=C;	B/B	B/B	A/B	B/B	A/B
chr01	1686408	A=A;B=G;	B/B	B/B	A/B	B/B	A/B
chr01	1686483	A=G;B=A;	B/B	B/B	A/B	B/B	A/B
chr01	1686748	A=G;B=A;	B/B	B/B	A/B	B/B	A/B
chr01	1687007	A=G;B=A;	B/B	B/B	A/B	B/B	A/B
chr01	1687073	A=C;B=T;	B/B	B/B	A/B	B/B	A/B
chr01	1687160	A=G;B=C;	B/B	B/B	A/B	B/B	A/B
chr01	1687371	A=C;B=T;	B/B	B/B	A/B	B/B	A/B
chr01	1687381	A=T;B=C;	B/B	B/B	A/B	B/B	A/B
chr01	1688355	A=T;B=A;	B/B	B/B	A/B	B/B	A/B
chr01	1688633	A=A;B=G;	B/B	B/B	A/B	B/B	A/B
chr01	1689368	A=G;B=A;	B/B	B/B	A/B	B/B	A/B
chr01	1689442	A=C;B=G;	B/B	B/B	A/B	B/B	A/B
chr01	1689487	A=A;B=C;	B/B	B/B	A/B	B/B	A/B
chr01	1689501	A=A;B=T;	B/B	B/B	A/B	B/B	A/B
chr01	1689531	A=C;B=G;	B/B	B/B	A/B	B/B	A/B
chr01	1689566	A=T;B=G;	B/B	B/B	A/B	B/B	A/B
chr01	1689808	A=C;B=T;	B/B	B/B	A/B	B/B	A/B
chr01	1689879	A=C;B=T;	B/B	B/B	A/B	B/B	A/B
chr01	1689888	A=A;B=T;	B/B	B/B	A/B	B/B	A/B
chr01	1690161	A=A;B=T;	B/B	B/B	A/B	B/B	A/B
chr01	1690201	A=G;B=T;	B/B	B/B	A/B	B/B	A/B
chr01	1690228	A=G;B=A;	B/B	B/B	A/B	B/B	A/B
chr01	1690243	A=A;B=G;	B/B	B/B	A/B	B/B	A/B
chr01	1690266	A=G;B=A;	B/B	B/B	A/B	B/B	A/B
chr01	1690277	A=A;B=T;	B/B	B/B	A/B	B/B	A/B
chr01	1690285	A=A;B=G;	B/B	B/B	A/B	B/B	A/B
chr01	1690290	A=C;B=T;	B/B	B/B	A/B	B/B	A/B
chr01	1690308	A=C;B=T;	B/B	B/B	A/B	B/B	A/B
chr01	1690319	A=G;B=A;	B/B	B/B	A/B	B/B	A/B
chr01	1690327	A=G;B=A;	B/B	B/B	A/B	B/B	A/B
chr01	1690332	A=A;B=G;	B/B	B/B	A/B	B/B	A/B
chr01	1690341	A=G;B=A;	B/B	B/B	A/B	B/B	A/B
chr01	1690360	A=A;B=G;	B/B	B/B	A/B	B/B	A/B
chr01	1690373	A=G;B=A;	B/B	B/B	A/B	B/B	A/B
chr01	1690377	A=G;B=A;	B/B	B/B	A/B	B/B	A/B
chr01	1690390	A=A;B=G;	B/B	B/B	A/B	B/B	A/B
chr01	1690428	A=G;B=A;	B/B	B/B	A/B	B/B	A/B
chr01	1690439	A=A;B=G;	B/B	B/B	A/B	B/B	A/B
chr01	1690721	A=C;B=A;	B/B	B/B	A/B	B/B	A/B
chr01	1690722	A=C;B=T;	B/B	B/B	A/B	B/B	A/B
chr01	1690747	A=A;B=G;	B/B	B/B	A/B	B/B	A/B
chr01	1690765	A=A;B=C;	B/B	B/B	A/B	B/B	A/B
chr01	1690780	A=A;B=T;	B/B	B/B	A/B	B/B	A/B
chr01	1690812	A=T;B=C;	B/B	B/B	A/B	B/B	A/B
chr01	1690867	A=A;B=G;	B/B	B/B	A/B	B/B	A/B
chr01	1690899	A=C;B=T;	B/B	B/B	A/B	B/B	A/B
chr01	1691071	A=G;B=C;	B/B	B/B	A/B	B/B	A/B
chr01	1691498	A=G;B=C;	B/B	B/B	A/B	B/B	A/B
chr01	1691594	A=A;B=G;	B/B	B/B	A/B	B/B	A/B
chr01	1691788	A=C;B=T;	B/B	B/B	A/B	B/B	A/B
chr01	1691955	A=G;B=A;	B/B	B/B	A/B	B/B	A/B
chr01	1692263	A=T;B=C;	B/B	B/B	A/B	B/B	A/B
chr01	1692305	A=T;B=C;	B/B	A/B	A/B	B/B	A/B
chr01	1692465	A=A;B=G;	B/B	B/B	A/B	B/B	A/B
chr01	1692469	A=G;B=C;	B/B	B/B	A/B	B/B	A/B
chr01	1692561	A=G;B=A;	B/B	B/B	A/B	B/B	A/B
chr01	1692609	A=C;B=T;	B/B	B/B	A/B	B/B	A/B
chr01	1692639	A=G;B=A;	B/B	B/B	A/B	B/B	A/B
chr01	1692670	A=G;B=A;	B/B	B/B	A/B	B/B	A/B
chr01	1692687	A=G;B=C;	B/B	B/B	A/B	B/B	A/B
chr01	1692725	A=A;B=G;	B/B	B/B	A/B	B/B	A/B
chr01	1692757	A=A;B=C;	B/B	B/B	A/B	B/B	A/B
chr01	1693101	A=A;B=C;	B/B	B/B	A/B	B/B	A/B
chr01	1693155	A=C;B=T;	B/B	B/B	A/B	B/B	A/B
chr01	1693254	A=T;B=A;	B/B	B/B	A/B	B/B	A/B
chr01	1693319	A=T;B=C;	B/B	B/B	A/B	B/B	A/B
chr01	1693354	A=A;B=G;	B/B	B/B	A/B	B/B	A/B
chr01	1693461	A=T;B=C;	B/B	B/B	A/B	B/B	A/B
chr01	1694074	A=T;B=A;	B/B	B/B	A/B	B/B	A/B
chr01	1694156	A=T;B=A;	B/B	B/B	A/B	B/B	A/B
chr01	1694196	A=T;B=C;	B/B	B/B	A/B	B/B	A/B
chr01	1694228	A=C;B=A;	B/B	B/B	A/B	B/B	A/B
chr01	1694259	A=T;B=C;	B/B	B/B	A/B	B/B	A/B
chr01	1694260	A=T;B=C;	B/B	B/B	A/B	B/B	A/B
chr01	1694272	A=T;B=C;	B/B	B/B	A/B	B/B	A/B
chr01	1694277	A=G;B=A;	B/B	B/B	A/B	B/B	A/B
chr01	1694561	A=A;B=T;	B/B	B/B	A/B	B/B	A/B
chr01	1694595	A=T;B=A;	B/B	B/B	A/B	B/B	A/B
chr01	1694656	A=T;B=A;	B/B	B/B	A/B	B/B	A/B
chr01	1695253	A=C;B=G;	B/B	B/B	A/B	B/B	A/B
chr01	1695461	A=G;B=T;	B/B	B/B	A/B	B/B	A/B
chr01	1696031	A=A;B=C;	B/B	B/B	A/B	B/B	A/B
chr01	1696082	A=T;B=G;	B/B	B/B	A/B	B/B	A/B
chr01	1696110	A=C;B=T;	B/B	B/B	A/B	B/B	A/B
chr01	1696165	A=A;B=G;	B/B	B/B	A/B	B/B	A/B
chr01	1696244	A=G;B=T;	B/B	B/B	A/B	B/B	A/B
chr01	1696446	A=T;B=C;	B/B	B/B	A/B	B/B	A/B
chr01	1696476	A=G;B=A;	B/B	B/B	A/B	B/B	A/B
chr01	1696592	A=T;B=G;	B/B	B/B	A/B	B/B	A/B
chr01	1696635	A=G;B=A;	B/B	B/B	A/B	B/B	A/B
chr01	1696662	A=T;B=C;	B/B	B/B	A/B	B/B	A/B
chr01	1696668	A=A;B=G;	B/B	B/B	A/B	B/B	A/B
chr01	1696892	A=A;B=G;	B/B	B/B	A/B	B/B	A/B
chr01	1696977	A=T;B=C;	B/B	B/B	A/B	B/B	A/B
chr01	1697314	A=C;B=T;	B/B	B/B	A/B	B/B	A/B
chr01	1697513	A=G;B=A;	B/B	B/B	A/B	B/B	A/B
chr01	1697635	A=G;B=A;	B/B	B/B	A/B	B/B	A/B
chr01	1697672	A=C;B=T;	B/B	B/B	A/B	B/B	A/B
chr01	1697844	A=G;B=A;	B/B	B/B	A/B	B/B	A/B
chr01	1697889	A=A;B=G;	B/B	B/B	A/B	B/B	A/B
chr01	1697917	A=T;B=C;	B/B	B/B	A/B	B/B	A/B
chr01	1698018	A=A;B=G;	B/B	A/B	A/B	A/B	A/B
chr01	1698020	A=A;B=G;	B/B	A/B	A/B	A/B	A/B
chr01	1698040	A=C;B=T;	B/B	B/B	A/B	B/B	A/B
chr01	1698229	A=T;B=C;	B/B	B/B	A/B	B/B	A/B
chr01	1699023	A=T;B=G;	B/B	B/B	A/B	B/B	A/B
chr01	1699226	A=C;B=A;	B/B	B/B	A/B	B/B	A/B
chr01	1699843	A=T;B=C;	B/B	B/B	A/B	B/B	A/B
chr01	1699907	A=T;B=C;	B/B	B/B	A/B	B/B	A/B
chr01	1700300	A=G;B=A;	B/B	B/B	A/B	B/B	A/B
chr01	1701427	A=T;B=C;	B/B	B/B	A/B	B/B	A/B
chr01	1701520	A=T;B=C;	B/B	B/B	A/B	B/B	A/B
chr01	1702816	A=T;B=G;	B/B	B/B	A/B	B/B	A/B
chr01	1702832	A=G;B=C;	B/B	B/B	A/B	B/B	A/B
chr01	1702833	A=C;B=A;	B/B	B/B	A/B	B/B	A/B
chr01	1703031	A=C;B=T;	B/B	B/B	A/B	B/B	A/B
chr01	1703448	A=G;B=T;	B/B	B/B	A/B	B/B	A/B
chr01	1703474	A=C;B=A;	B/B	B/B	A/B	B/B	A/B
chr01	1703480	A=G;B=A;	B/B	B/B	A/B	B/B	A/B
chr01	1703482	A=A;B=T;	B/B	B/B	A/B	B/B	A/B
chr01	1703510	A=C;B=T;	B/B	B/B	A/B	B/B	A/B
chr01	1703514	A=C;B=T;	B/B	B/B	A/B	B/B	A/B
chr01	1703523	A=T;B=A;	B/B	B/B	A/B	B/B	A/B
chr01	1703623	A=C;B=T;	B/B	B/B	A/B	B/B	A/B
chr01	1703626	A=T;B=G;	B/B	B/B	A/B	B/B	A/B
chr01	1703718	A=T;B=C;	B/B	B/B	A/B	B/B	A/B
chr01	1703736	A=A;B=G;	B/B	B/B	A/B	B/B	A/B
chr01	1703768	A=G;B=A;	B/B	B/B	A/B	B/B	A/B
chr01	1703803	A=G;B=A;	B/B	B/B	A/B	B/B	A/B
chr01	1703849	A=G;B=A;	B/B	B/B	A/B	B/B	A/B
chr01	1703882	A=G;B=A;	B/B	B/B	A/B	B/B	A/B
chr01	1703937	A=A;B=G;	B/B	B/B	A/B	B/B	A/B
chr01	1704038	A=T;B=C;	B/B	B/B	A/B	B/B	A/B
chr01	1704126	A=G;B=A;	B/B	B/B	A/B	B/B	A/B
chr01	1704149	A=T;B=G;	B/B	B/B	A/B	B/B	A/B
chr01	1704175	A=A;B=G;	B/B	B/B	A/B	B/B	A/B
chr01	1704291	A=T;B=C;	B/B	B/B	A/B	B/B	A/B
chr01	1704615	A=C;B=A;	B/B	B/B	A/B	B/B	A/B
chr01	1704651	A=G;B=A;	B/B	B/B	A/B	B/B	A/B
chr01	1704652	A=C;B=T;	B/B	B/B	A/B	B/B	A/B
chr01	1704703	A=A;B=G;	B/B	B/B	A/B	B/B	A/B
chr01	1704843	A=G;B=T;	B/B	B/B	A/B	B/B	A/B
chr01	1704879	A=C;B=T;	B/B	B/B	A/B	B/B	A/B
chr01	1704932	A=G;B=C;	B/B	B/B	A/B	B/B	A/B
chr01	1705033	A=C;B=T;	B/B	B/B	A/B	B/B	A/B
chr01	1705047	A=G;B=A;	B/B	B/B	A/B	B/B	A/B
chr01	1705066	A=A;B=G;	B/B	B/B	A/B	B/B	A/B
chr01	1705093	A=G;B=A;	B/B	B/B	A/B	B/B	A/B
chr01	1705101	A=A;B=G;	B/B	B/B	A/B	B/B	A/B
chr01	1705146	A=G;B=T;	B/B	B/B	A/B	B/B	A/B
chr01	1705193	A=A;B=G;	B/B	B/B	A/B	B/B	A/B
chr01	1705206	A=G;B=A;	B/B	B/B	A/B	B/B	A/B
chr01	1705219	A=G;B=A;	B/B	B/B	A/B	B/B	A/B
chr01	1705240	A=T;B=C;	B/B	B/B	A/B	B/B	A/B
chr01	1705251	A=G;B=C;	B/B	B/B	A/B	B/B	A/B
chr01	1705366	A=T;B=C;	B/B	B/B	A/B	B/B	A/B
chr01	1705499	A=T;B=A;	B/B	B/B	A/B	B/B	A/B
chr01	1705629	A=C;B=T;	B/B	B/B	A/B	B/B	A/B
chr01	1705736	A=C;B=G;	B/B	B/B	A/B	B/B	A/B
chr01	1705881	A=C;B=G;	B/B	B/B	A/B	B/B	A/B
chr01	1706444	A=G;B=C;	B/B	B/B	A/B	B/B	A/B
chr01	1707040	A=A;B=C;	B/B	B/B	A/B	B/B	A/B
chr01	1707638	A=A;B=T;	B/B	B/B	A/B	B/B	A/B
chr01	1708117	A=C;B=A;	B/B	B/B	A/B	B/B	A/B
chr01	1708146	A=C;B=G;	B/B	B/B	A/B	B/B	A/B
chr01	1708169	A=C;B=G;	B/B	B/B	A/B	B/B	A/B
chr01	1708228	A=T;B=A;	B/B	B/B	A/B	B/B	A/B
chr01	1708324	A=T;B=C;	B/B	B/B	A/B	B/B	A/B
chr01	1708378	A=C;B=G;	B/B	B/B	A/B	B/B	A/B
chr01	1708856	A=T;B=C;	B/B	B/B	A/B	B/B	A/B
chr01	1708890	A=T;B=C;	B/B	B/B	A/B	B/B	A/B
chr01	1710000	A=C;B=T;	B/B	B/B	A/B	B/B	A/B
chr01	1710013	A=C;B=T;	B/B	B/B	A/B	B/B	A/B
chr01	1710137	A=A;B=G;	B/B	B/B	A/B	B/B	A/B
chr01	1710138	A=C;B=T;	B/B	B/B	A/B	B/B	A/B
chr01	1710162	A=C;B=T;	B/B	B/B	A/B	B/B	A/B
chr01	1710169	A=T;B=C;	B/B	B/B	A/B	B/B	A/B
chr01	1710173	A=T;B=C;	B/B	B/B	A/B	B/B	A/B
chr01	1710178	A=G;B=A;	B/B	B/B	A/B	B/B	A/B
chr01	1710180	A=T;B=A;	B/B	B/B	A/B	B/B	A/B
chr01	1710200	A=T;B=C;	B/B	B/B	A/B	B/B	A/B
chr01	1710239	A=T;B=C;	B/B	B/B	A/B	B/B	A/B
chr01	1710240	A=T;B=C;	B/B	B/B	A/B	B/B	A/B
chr01	1710293	A=T;B=A;	B/B	B/B	A/B	B/B	A/B
chr01	1710295	A=A;B=T;	B/B	B/B	A/B	B/B	A/B
chr01	1710308	A=T;B=A;	B/B	B/B	A/B	B/B	A/B
chr01	1710311	A=G;B=C;	B/B	B/B	A/B	B/B	A/B
chr01	1710317	A=C;B=T;	B/B	B/B	A/B	B/B	A/B
chr01	1710349	A=C;B=A;	B/B	B/B	A/B	B/B	A/B
chr01	1710425	A=T;B=C;	B/B	B/B	A/B	B/B	A/B
chr01	1710557	A=T;B=C;	B/B	B/B	A/B	B/B	A/B
chr01	1710558	A=C;B=T;	B/B	B/B	A/B	B/B	A/B
chr01	1710585	A=G;B=A;	B/B	B/B	A/B	B/B	A/B
chr01	1710658	A=C;B=T;	B/B	B/B	A/B	A/B	A/B
chr01	1710666	A=G;B=A;	B/B	B/B	A/B	B/B	A/B
chr01	1710670	A=G;B=A;	B/B	B/B	A/B	B/B	A/B
chr01	1710676	A=C;B=T;	B/B	B/B	A/B	B/B	A/B
chr01	1710688	A=T;B=C;	B/B	B/B	A/B	B/B	A/B
chr01	1710735	A=A;B=C;	B/B	B/B	A/B	B/B	A/B
chr01	1710749	A=A;B=G;	B/B	B/B	A/B	B/B	A/B
chr01	1710751	A=C;B=T;	B/B	B/B	A/B	B/B	A/B
chr01	1710774	A=C;B=T;	B/B	B/B	A/B	B/B	A/B
chr01	1710780	A=G;B=A;	B/B	B/B	A/B	B/B	A/B
chr01	1710806	A=A;B=G;	B/B	B/B	A/B	B/B	A/B
chr01	1710816	A=G;B=A;	B/B	B/B	A/B	B/B	A/B
chr01	1710842	A=G;B=C;	B/B	B/B	A/B	B/B	A/B
chr01	1710844	A=A;B=G;	B/B	B/B	A/B	B/B	A/B
chr01	1710853	A=A;B=T;	B/B	B/B	A/B	B/B	A/B
chr01	1710891	A=A;B=G;	B/B	B/B	A/B	B/B	A/B
chr01	1710989	A=T;B=C;	B/B	B/B	A/B	B/B	A/B
chr01	1710992	A=C;B=A;	B/B	B/B	A/B	B/B	A/B
chr01	1711114	A=A;B=G;	B/B	B/B	A/B	B/B	A/B
chr01	1711170	A=A;B=C;	B/B	B/B	A/B	B/B	A/B
chr01	1711185	A=A;B=G;	B/B	A/B	A/B	B/B	A/B
chr01	1711188	A=G;B=A;	B/B	B/B	A/B	B/B	A/B
chr01	1711201	A=A;B=G;	B/B	B/B	A/B	B/B	A/B
chr01	1711226	A=G;B=A;	B/B	B/B	A/B	B/B	A/B
chr01	1711260	A=C;B=T;	B/B	B/B	A/B	B/B	A/B
chr01	1711328	A=A;B=G;	B/B	B/B	A/B	B/B	A/B
chr01	1711329	A=A;B=G;	B/B	B/B	A/B	B/B	A/B
chr01	1711332	A=T;B=G;	B/B	B/B	A/B	B/B	A/B
chr01	1711338	A=C;B=A;	B/B	B/B	A/B	B/B	A/B
chr01	1711371	A=C;B=G;	B/B	B/B	A/B	B/B	A/B
chr01	1711385	A=C;B=T;	B/B	B/B	A/B	B/B	A/B
chr01	1711399	A=T;B=C;	B/B	B/B	A/B	B/B	A/B
chr01	1711438	A=C;B=T;	B/B	B/B	A/B	B/B	A/B
chr01	1711460	A=T;B=C;	B/B	B/B	A/B	B/B	A/B
chr01	1711599	A=G;B=A;	B/B	B/B	A/B	B/B	A/B
chr01	1711765	A=A;B=G;	B/B	B/B	A/B	B/B	A/B
chr01	1712321	A=G;B=A;	B/B	B/B	A/B	B/B	A/B
chr01	1712412	A=G;B=C;	B/B	B/B	A/B	B/B	A/B
chr01	1712453	A=C;B=G;	B/B	B/B	A/B	B/B	A/B
chr01	1712496	A=A;B=G;	B/B	B/B	A/B	B/B	A/B
chr01	1712799	A=C;B=G;	B/B	B/B	A/B	B/B	A/B
chr01	1712919	A=T;B=C;	B/B	B/B	A/B	B/B	A/B
chr01	1713078	A=G;B=A;	B/B	B/B	A/B	B/B	A/B
chr01	1713687	A=A;B=G;	B/B	B/B	A/B	B/B	A/B
chr01	1714665	A=C;B=T;	B/B	B/B	A/B	B/B	A/B
chr01	1715113	A=C;B=A;	B/B	B/B	A/B	B/B	A/B
chr01	1715119	A=A;B=G;	B/B	B/B	A/B	B/B	A/B
chr01	1715260	A=G;B=T;	B/B	B/B	A/B	B/B	A/B
chr01	1715316	A=G;B=A;	B/B	B/B	A/B	B/B	A/B
chr01	1715336	A=C;B=A;	B/B	B/B	A/B	B/B	A/B
chr01	1715502	A=G;B=A;	B/B	B/B	A/B	B/B	A/B
chr01	1715514	A=G;B=A;	B/B	B/B	A/B	B/B	A/B
chr01	1715528	A=C;B=T;	B/B	B/B	A/B	B/B	A/B
chr01	1715551	A=T;B=C;	B/B	B/B	A/B	B/B	A/B
chr01	1715556	A=T;B=A;	B/B	B/B	A/B	B/B	A/B
chr01	1715847	A=A;B=G;	B/B	B/B	A/B	B/B	A/B
chr01	1715992	A=G;B=T;	B/B	B/B	A/B	B/B	A/B
chr01	1716094	A=G;B=A;	B/B	B/B	A/B	B/B	A/B
chr01	1716103	A=C;B=T;	B/B	B/B	A/B	B/B	A/B
chr01	1716226	A=C;B=T;	B/B	B/B	A/B	B/B	A/B
chr01	1716267	A=C;B=T;	B/B	B/B	A/B	B/B	A/B
chr01	1716355	A=G;B=A;	B/B	B/B	A/B	B/B	A/B
chr01	1716862	A=T;B=C;	B/B	B/B	A/B	B/B	A/B
chr01	1719023	A=C;B=T;	B/B	B/B	A/B	B/B	A/B
chr01	1719816	A=G;B=A;	B/B	B/B	A/B	B/B	A/B
chr01	1719992	A=C;B=T;	B/B	B/B	A/B	B/B	A/B
chr01	1721636	A=G;B=A;	B/B	B/B	A/B	B/B	A/B
chr01	1721967	A=G;B=A;	B/B	B/B	A/B	B/B	A/B
chr01	1721991	A=C;B=T;	B/B	B/B	A/B	B/B	A/B
chr01	1722319	A=T;B=C;	B/B	B/B	A/B	B/B	A/B
chr01	1722754	A=C;B=T;	B/B	B/B	A/B	B/B	A/B
chr01	1723210	A=C;B=T;	B/B	B/B	A/B	B/B	A/B
chr01	1723361	A=T;B=A;	B/B	B/B	A/B	B/B	A/B
chr01	1723711	A=A;B=C;	B/B	B/B	A/B	B/B	A/B
chr01	1723920	A=C;B=G;	B/B	B/B	A/B	B/B	A/B
chr01	1724146	A=A;B=G;	B/B	B/B	A/B	B/B	A/B
chr01	1724659	A=C;B=T;	B/B	B/B	A/B	B/B	A/B
chr01	1725139	A=C;B=T;	B/B	B/B	A/B	B/B	A/B
chr01	1725268	A=T;B=C;	B/B	B/B	A/B	B/B	A/B
chr01	1725277	A=A;B=T;	B/B	B/B	A/B	B/B	A/B
chr01	1727081	A=C;B=T;	B/B	B/B	A/B	B/B	A/B
chr01	1727087	A=G;B=T;	B/B	B/B	A/B	B/B	A/B
chr01	1727355	A=G;B=A;	B/B	B/B	A/B	B/B	A/B
chr01	1727533	A=G;B=T;	B/B	B/B	A/B	B/B	A/B
chr01	1727585	A=T;B=C;	B/B	B/B	A/B	B/B	A/B
chr01	1727757	A=C;B=T;	B/B	B/B	A/B	B/B	A/B
chr01	1727894	A=G;B=A;	B/B	B/B	A/B	B/B	A/B
chr01	1728723	A=G;B=A;	B/B	B/B	A/B	B/B	A/B
chr01	1729276	A=G;B=A;	B/B	B/B	A/B	B/B	A/B
chr01	1729915	A=G;B=A;	B/B	B/B	A/B	B/B	A/B
chr01	1730328	A=G;B=T;	B/B	B/B	A/B	B/B	A/B
chr01	1732062	A=G;B=A;	B/B	B/B	A/B	B/B	A/B
chr01	1732264	A=G;B=A;	B/B	B/B	A/B	B/B	A/B
chr01	1733137	A=T;B=C;	B/B	B/B	A/B	B/B	A/B
chr01	1733460	A=C;B=G;	B/B	B/B	A/B	B/B	A/B
chr01	1734586	A=C;B=T;	B/B	B/B	A/B	B/B	A/B
chr01	1734892	A=T;B=C;	B/B	B/B	A/B	B/B	A/B
chr01	1734895	A=C;B=T;	B/B	B/B	A/B	B/B	A/B
chr01	1735251	A=C;B=T;	B/B	B/B	A/B	B/B	A/B
chr01	1735925	A=C;B=T;	B/B	B/B	A/B	B/B	A/B
chr01	1736765	A=G;B=A;	B/B	B/B	A/B	B/B	A/B
chr01	1737085	A=G;B=A;	B/B	B/B	A/B	B/B	A/B
chr01	1737105	A=A;B=G;	B/B	B/B	A/B	B/B	A/B
chr01	1739505	A=G;B=C;	B/B	B/B	A/B	B/B	A/B
chr01	1742056	A=A;B=G;	B/B	B/B	A/B	B/B	A/B
chr01	1742243	A=G;B=A;	B/B	B/B	A/B	B/B	A/B
chr01	1743210	A=G;B=A;	B/B	B/B	A/B	B/B	A/B
chr01	1745036	A=G;B=T;	B/B	B/B	A/B	B/B	A/B
chr01	1745052	A=G;B=A;	B/B	B/B	A/B	B/B	A/B
chr01	1747144	A=C;B=T;	B/B	B/B	A/B	B/B	A/B
chr01	1750135	A=C;B=T;	B/B	B/B	A/B	B/B	A/B
chr01	1750498	A=T;B=A;	B/B	B/B	A/B	B/B	A/B
chr01	1750514	A=T;B=C;	B/B	B/B	A/B	B/B	A/B
chr01	1762582	A=C;B=T;	B/B	B/B	A/B	B/B	A/B
chr01	1799408	A=G;B=A;	B/B	B/B	A/B	B/B	A/B
chr01	1819650	A=G;B=A;	B/B	B/B	A/B	A/B	A/B
chr01	1824354	A=G;B=A;	B/B	A/B	A/B	B/B	A/B
chr01	1824385	A=A;B=C;	B/B	B/B	A/B	B/B	A/B
chr01	1824436	A=C;B=T;	B/B	B/B	A/B	B/B	A/B
chr01	1824509	A=G;B=A;	B/B	A/B	A/B	B/B	A/B
chr01	1824544	A=C;B=T;	B/B	A/B	A/B	B/B	A/B
chr01	1824564	A=C;B=T;	B/B	A/B	A/B	B/B	A/B
chr01	1825550	A=A;B=G;	B/B	A/B	B/B	A/B	A/B
chr01	1827430	A=C;B=T;	B/B	A/B	B/B	A/B	A/B
chr01	1831595	A=T;B=A;	B/B	B/B	A/B	B/B	A/B
chr01	1874265	A=C;B=A;	B/B	B/B	A/B	B/B	A/B
chr01	1880819	A=G;B=A;	B/B	A/B	A/B	A/B	A/B
chr01	1880826	A=G;B=T;	B/B	A/B	A/B	A/B	A/B
chr01	1883383	A=C;B=T;	B/B	B/B	A/B	B/B	A/B
chr01	1883483	A=C;B=T;	B/B	B/B	A/B	B/B	A/B
chr01	1883496	A=G;B=C;	B/B	B/B	A/B	B/B	A/B
chr01	1885407	A=C;B=T;	B/B	B/B	B/B	A/B	A/B
chr01	1912846	A=G;B=T;	B/B	B/B	A/B	B/B	A/B
chr01	1918454	A=A;B=G;	B/B	B/B	B/B	A/B	A/B
chr01	1932507	A=C;B=T;	B/B	B/B	A/B	B/B	A/B
chr01	1943642	A=A;B=G;	B/B	A/B	A/B	B/B	A/B
chr01	1943661	A=A;B=C;	B/B	A/B	A/B	B/B	A/B
chr01	1970290	A=G;B=A;	B/B	A/B	A/B	B/B	A/B
chr01	1985101	A=G;B=A;	B/B	A/B	A/B	A/B	A/B
chr01	2040034	A=A;B=G;	B/B	B/B	B/B	A/B	A/B
chr01	2055836	A=G;B=A;	B/B	A/B	A/B	B/B	A/B
chr01	2102915	A=G;B=A;	B/B	A/B	B/B	A/B	A/B
chr01	2112496	A=T;B=C;	B/B	A/B	B/B	B/B	A/B
chr01	2116639	A=A;B=T;	B/B	A/B	A/B	B/B	A/B
chr01	2117418	A=G;B=A;	B/B	A/B	A/B	B/B	A/B
chr01	2120507	A=G;B=C;	B/B	B/B	B/B	A/B	A/B
chr01	2120574	A=C;B=T;	B/B	B/B	B/B	A/B	A/B
chr01	2120866	A=C;B=G;	B/B	B/B	B/B	A/B	A/B
chr01	2131771	A=C;B=G;	B/B	B/B	B/B	A/B	A/B
chr01	2137813	A=C;B=A;	B/B	A/B	A/B	B/B	A/B
chr01	2138822	A=G;B=T;	B/B	B/B	B/B	A/B	A/B
chr01	2139894	A=G;B=A;	B/B	A/B	B/B	B/B	A/B
chr01	2141782	A=G;B=A;	B/B	A/B	B/B	A/B	A/B
chr01	2141783	A=T;B=G;	B/B	A/B	B/B	A/B	A/B
chr01	2143387	A=A;B=T;	B/B	B/B	A/B	B/B	A/B
chr01	2144984	A=T;B=C;	B/B	B/B	A/B	B/B	A/B
chr01	2145597	A=G;B=A;	B/B	A/B	B/B	B/B	A/B
chr01	2145794	A=G;B=A;	B/B	A/B	B/B	A/B	A/B
chr01	2145797	A=C;B=T;	B/B	A/B	A/B	A/B	A/B
chr01	2145818	A=G;B=A;	B/B	A/B	B/B	A/B	A/B
chr01	2145836	A=A;B=G;	B/B	A/B	B/B	A/B	A/B
chr01	2145871	A=C;B=T;	B/B	A/B	B/B	B/B	A/B
chr01	2160630	A=G;B=C;	B/B	A/B	B/B	B/B	A/B
chr01	2172955	A=C;B=T;	B/B	A/B	A/B	B/B	A/B
chr01	2172986	A=C;B=A;	B/B	A/B	A/B	B/B	A/B
chr01	2173003	A=G;B=A;	B/B	A/B	A/B	B/B	A/B
chr01	2173069	A=A;B=T;	B/B	A/B	A/B	B/B	A/B
chr01	2173257	A=G;B=T;	B/B	A/B	A/B	B/B	A/B
chr01	2173272	A=G;B=T;	B/B	A/B	A/B	B/B	A/B
chr01	2173289	A=G;B=A;	B/B	A/B	A/B	B/B	A/B
chr01	2173332	A=C;B=T;	B/B	A/B	A/B	B/B	A/B
chr01	2173486	A=C;B=T;	B/B	A/B	A/B	B/B	A/B
chr01	2173506	A=G;B=A;	B/B	A/B	A/B	B/B	A/B
chr01	2173512	A=G;B=A;	B/B	A/B	A/B	B/B	A/B
chr01	2173553	A=G;B=A;	B/B	A/B	A/B	B/B	A/B
chr01	2173569	A=G;B=A;	B/B	A/B	A/B	B/B	A/B
chr01	2173581	A=C;B=A;	B/B	A/B	A/B	B/B	A/B
chr01	2173595	A=T;B=A;	B/B	A/B	A/B	B/B	A/B
chr01	2173968	A=T;B=C;	B/B	A/B	A/B	B/B	A/B
chr01	2173996	A=G;B=A;	B/B	A/B	A/B	B/B	A/B
chr01	2174166	A=C;B=T;	B/B	A/B	A/B	B/B	A/B
chr01	2174366	A=T;B=A;	B/B	A/B	A/B	B/B	A/B
chr01	2174733	A=C;B=T;	B/B	A/B	A/A	B/B	A/B
chr01	2174837	A=T;B=C;	B/B	A/B	A/B	B/B	A/B
chr01	2175603	A=G;B=A;	B/B	A/B	A/B	B/B	A/B
chr01	2175856	A=C;B=T;	B/B	A/B	A/B	B/B	A/B
chr01	2176265	A=C;B=T;	B/B	A/B	A/B	B/B	A/B
chr01	2176774	A=C;B=G;	B/B	A/B	A/B	A/B	A/B
chr01	2176841	A=C;B=T;	B/B	B/B	B/B	A/B	A/B
chr01	2176962	A=C;B=T;	B/B	A/B	A/B	B/B	A/B
chr01	2177126	A=A;B=G;	B/B	A/B	A/B	B/B	A/B
chr01	2177546	A=A;B=C;	B/B	B/B	A/B	B/B	A/B
chr01	2201376	A=T;B=A;	B/B	B/B	A/B	B/B	A/B
chr01	2201599	A=A;B=T;	B/B	B/B	A/B	B/B	A/B
chr01	2202573	A=G;B=A;	B/B	B/B	B/B	A/B	A/B
chr01	2258354	A=C;B=A;	B/B	A/B	B/B	A/B	A/B
chr01	2258447	A=C;B=T;	B/B	A/B	B/B	B/B	A/B
chr01	2261352	A=G;B=C;	B/B	B/B	B/B	A/B	A/B
chr01	2261356	A=C;B=A;	B/B	B/B	B/B	A/B	A/B
chr01	2261357	A=A;B=G;	B/B	B/B	B/B	A/B	A/B
chr01	2322775	A=C;B=A;	B/B	A/B	B/B	B/B	A/B
chr01	2322776	A=A;B=T;	B/B	A/B	B/B	B/B	A/B
chr01	2323296	A=G;B=A;	B/B	A/B	B/B	B/B	A/B
chr01	2473029	A=C;B=T;	B/B	A/B	A/B	B/B	A/B
chr01	2473053	A=C;B=T;	B/B	B/B	A/B	B/B	A/B
chr01	2473304	A=T;B=C;	B/B	B/B	A/B	B/B	A/B
chr01	2502214	A=G;B=T;	A/A	A/B	A/B	A/A	A/B
chr01	2502259	A=G;B=C;	A/A	A/B	A/B	A/A	A/B
chr01	2502330	A=T;B=C;	B/B	A/B	A/B	B/B	A/B
chr01	2514991	A=T;B=C;	B/B	A/B	A/B	A/B	A/B
chr01	2514999	A=G;B=A;	B/B	A/B	B/B	A/B	A/B
chr01	2532608	A=T;B=C;	A/A	A/B	A/B	A/A	A/B
chr01	2533185	A=A;B=T;	B/B	A/B	A/B	A/B	A/B
chr01	2534041	A=G;B=A;	A/A	A/B	A/B	A/A	A/B
chr01	2534259	A=T;B=C;	B/B	A/B	A/B	A/B	A/B
chr01	2539522	A=C;B=G;	B/B	A/B	A/B	B/B	A/B
chr01	2539523	A=G;B=T;	B/B	A/B	A/B	B/B	A/B
chr01	2539743	A=C;B=T;	B/B	A/B	A/B	B/B	A/B
chr01	2539814	A=C;B=A;	B/B	A/B	A/B	B/B	A/B
chr01	2540123	A=C;B=T;	B/B	A/B	A/B	B/B	A/B
chr01	2540721	A=G;B=A;	B/B	A/B	A/B	B/B	A/B
chr01	2540908	A=G;B=C;	A/A	A/B	A/B	A/A	A/B
chr01	2541197	A=T;B=C;	B/B	A/B	A/B	B/B	A/B
chr01	2541276	A=C;B=T;	A/A	A/B	A/B	A/A	A/B
chr01	2541330	A=A;B=C;	B/B	A/B	A/B	B/B	A/B
chr01	2541399	A=C;B=A;	B/B	A/B	A/B	B/B	A/B
chr01	2543074	A=G;B=A;	A/A	A/B	A/B	A/A	A/B
chr01	2543448	A=T;B=C;	B/B	A/B	A/B	B/B	A/B
chr01	2543614	A=C;B=T;	B/B	A/B	A/B	B/B	A/B
chr01	2543669	A=G;B=A;	B/B	A/B	A/B	B/B	A/B
chr01	2543689	A=T;B=A;	A/A	A/B	A/B	A/A	A/B
chr01	2543739	A=A;B=T;	A/A	A/B	A/B	A/A	A/B
chr01	2543744	A=G;B=A;	B/B	A/B	A/B	B/B	A/B
chr01	2543769	A=C;B=T;	A/A	A/B	A/B	A/A	A/B
chr01	2543793	A=G;B=A;	B/B	A/B	A/B	B/B	A/B
chr01	2544217	A=T;B=A;	B/B	A/B	A/B	B/B	A/B
chr01	2544392	A=G;B=A;	B/B	A/B	A/B	B/B	A/B
chr01	2544571	A=C;B=T;	A/A	A/B	A/B	A/A	A/B
chr01	2544578	A=C;B=A;	A/A	A/B	A/B	A/A	A/B
chr01	2544623	A=G;B=A;	B/B	A/B	A/B	A/B	A/B
chr01	2544736	A=C;B=T;	B/B	A/B	A/B	B/B	A/B
chr01	2544746	A=C;B=T;	B/B	A/B	A/B	B/B	A/B
chr01	2544882	A=T;B=C;	B/B	A/B	A/B	B/B	A/B
chr01	2545017	A=A;B=G;	B/B	A/B	A/B	B/B	A/B
chr01	2545435	A=G;B=A;	B/B	A/B	A/B	B/B	A/B
chr01	2545799	A=C;B=T;	B/B	A/B	A/B	B/B	A/B
chr01	2546157	A=C;B=T;	B/B	A/B	A/B	B/B	A/B
chr01	2546320	A=G;B=A;	A/A	A/B	A/B	A/A	A/B
chr01	2546371	A=G;B=A;	B/B	A/B	A/B	B/B	A/B
chr01	2546926	A=C;B=T;	B/B	A/B	A/B	B/B	A/B
chr01	2547291	A=G;B=A;	B/B	A/B	A/B	B/B	A/B
chr01	2547495	A=G;B=A;	A/A	A/B	A/B	A/A	A/B
chr01	2547505	A=A;B=G;	B/B	A/B	A/B	B/B	A/B
chr01	2547841	A=C;B=T;	B/B	A/B	A/B	B/B	A/B
chr01	2547850	A=T;B=C;	B/B	A/B	A/B	B/B	A/B
chr01	2548091	A=A;B=G;	B/B	A/B	A/B	B/B	A/B
chr01	2548123	A=G;B=A;	B/B	A/B	A/B	B/B	A/B
chr01	2549478	A=T;B=A;	A/A	A/B	A/B	A/A	A/B
chr01	2549604	A=A;B=T;	B/B	A/B	A/B	B/B	A/B
chr01	2549784	A=C;B=T;	A/A	A/B	A/B	A/A	A/B
chr01	2549948	A=G;B=A;	B/B	A/B	A/B	B/B	A/B
chr01	2549983	A=C;B=T;	A/A	A/B	A/B	A/A	A/B
chr01	2549999	A=G;B=A;	B/B	A/B	A/B	A/B	A/B
chr01	2550015	A=C;B=T;	B/B	A/B	A/B	A/B	A/B
chr01	2550040	A=G;B=A;	A/A	A/B	A/B	A/A	A/B
chr01	2550050	A=G;B=A;	A/A	A/B	A/B	A/A	A/B
chr01	2550077	A=G;B=A;	A/A	A/B	A/B	A/A	A/B
chr01	2550247	A=C;B=T;	A/A	A/B	A/B	A/A	A/B
chr01	2551502	A=A;B=T;	B/B	A/B	A/B	B/B	A/B
chr01	2551512	A=C;B=T;	A/A	A/B	A/B	A/A	A/B
chr01	2551516	A=C;B=T;	A/A	A/B	A/B	A/A	A/B
chr01	2551538	A=C;B=T;	B/B	A/B	A/B	B/B	A/B
chr01	2551541	A=G;B=A;	A/A	A/B	A/B	A/A	A/B
chr01	2551581	A=C;B=A;	A/A	A/B	A/B	A/A	A/B
chr01	2551587	A=C;B=T;	A/A	A/B	A/B	A/A	A/B
chr01	2552055	A=C;B=T;	B/B	A/B	A/B	B/B	A/B
chr01	2552217	A=A;B=T;	B/B	A/B	A/B	B/B	A/B
chr01	2552271	A=G;B=A;	B/B	A/B	A/B	B/B	A/B
chr01	2552509	A=G;B=A;	A/A	A/B	A/B	A/A	A/B
chr01	2553775	A=C;B=T;	B/B	A/B	A/B	B/B	A/B
chr01	2553816	A=T;B=A;	B/B	A/B	A/B	B/B	A/B
chr01	2553817	A=T;B=C;	B/B	A/B	A/B	B/B	A/B
chr01	2553822	A=T;B=C;	B/B	A/B	A/B	B/B	A/B
chr01	2553823	A=G;B=A;	B/B	A/B	A/B	B/B	A/B
chr01	2553931	A=C;B=G;	B/B	A/B	A/B	B/B	A/B
chr01	2553937	A=A;B=G;	B/B	A/B	A/B	B/B	A/B
chr01	2553976	A=C;B=T;	B/B	A/B	A/B	B/B	A/B
chr01	2553982	A=A;B=C;	B/B	A/B	A/B	B/B	A/B
chr01	2554018	A=T;B=C;	B/B	A/B	A/B	B/B	A/B
chr01	2556278	A=T;B=G;	B/B	A/B	A/B	B/B	A/B
chr01	2556284	A=G;B=A;	B/B	A/B	A/B	B/B	A/B
chr01	2556286	A=C;B=T;	B/B	A/B	A/B	B/B	A/B
chr01	2556295	A=A;B=G;	B/B	A/B	A/B	B/B	A/B
chr01	2556303	A=C;B=T;	B/B	A/B	A/B	B/B	A/B
chr01	2556310	A=G;B=T;	B/B	A/B	A/B	B/B	A/B
chr01	2556313	A=T;B=C;	B/B	A/B	A/B	B/B	A/B
chr01	2556318	A=T;B=A;	B/B	A/B	A/B	B/B	A/B
chr01	2556321	A=G;B=A;	B/B	A/B	A/B	B/B	A/B
chr01	2556331	A=G;B=A;	B/B	A/B	A/B	B/B	A/B
chr01	2556335	A=G;B=T;	B/B	A/B	A/B	B/B	A/B
chr01	2556347	A=T;B=C;	B/B	A/B	A/B	B/B	A/B
chr01	2556352	A=A;B=G;	B/B	A/B	A/B	B/B	A/B
chr01	2556388	A=C;B=A;	B/B	A/B	A/B	B/B	A/B
chr01	2556390	A=C;B=T;	B/B	A/B	A/B	B/B	A/B
chr01	2556400	A=G;B=A;	B/B	A/B	A/B	B/B	A/B
chr01	2556407	A=C;B=T;	B/B	A/B	A/B	B/B	A/B
chr01	2556409	A=A;B=C;	B/B	A/B	A/B	B/B	A/B
chr01	2556418	A=T;B=C;	B/B	A/B	A/B	B/B	A/B
chr01	2556420	A=C;B=T;	B/B	A/B	A/B	B/B	A/B
chr01	2556438	A=G;B=A;	B/B	A/B	A/B	B/B	A/B
chr01	2556448	A=C;B=T;	B/B	A/B	A/B	B/B	A/B
chr01	2556456	A=T;B=C;	B/B	A/B	A/B	B/B	A/B
chr01	2556920	A=A;B=C;	B/B	A/B	A/B	B/B	A/B
chr01	2556923	A=G;B=A;	B/B	A/B	A/B	B/B	A/B
chr01	2556943	A=T;B=C;	B/B	A/B	A/B	B/B	A/B
chr01	2556962	A=C;B=T;	B/B	A/B	A/B	B/B	A/B
chr01	2557002	A=C;B=T;	B/B	A/B	A/B	B/B	A/B
chr01	2557354	A=T;B=C;	B/B	A/B	A/B	B/B	A/B
chr01	2557360	A=T;B=C;	B/B	A/B	A/B	B/B	A/B
chr01	2557369	A=T;B=C;	B/B	A/B	A/B	B/B	A/B
chr01	2557375	A=T;B=C;	B/B	A/B	A/B	B/B	A/B
chr01	2557376	A=A;B=G;	B/B	A/B	A/B	B/B	A/B
chr01	2557395	A=C;B=T;	B/B	A/B	A/B	B/B	A/B
chr01	2557408	A=T;B=C;	B/B	A/B	A/B	B/B	A/B
chr01	2557413	A=T;B=C;	B/B	A/B	A/B	B/B	A/B
chr01	2557415	A=G;B=A;	B/B	A/B	A/B	B/B	A/B
chr01	2558122	A=A;B=G;	B/B	A/B	A/B	B/B	A/B
chr01	2558154	A=G;B=A;	A/A	A/B	A/B	A/A	A/B
chr01	2558289	A=A;B=G;	B/B	A/B	A/B	B/B	A/B
chr01	2558624	A=C;B=T;	A/A	A/B	A/B	A/A	A/B
chr01	2558659	A=T;B=C;	B/B	A/B	A/B	B/B	A/B
chr01	2558662	A=C;B=T;	B/B	A/B	A/B	B/B	A/B
chr01	2558667	A=T;B=A;	B/B	A/B	A/B	B/B	A/B
chr01	2558691	A=C;B=T;	B/B	A/B	A/B	B/B	A/B
chr01	2558693	A=T;B=C;	B/B	A/B	A/B	B/B	A/B
chr01	2558700	A=C;B=T;	B/B	A/B	A/B	B/B	A/B
chr01	2558701	A=T;B=A;	B/B	A/B	A/B	B/B	A/B
chr01	2558744	A=T;B=C;	B/B	A/B	A/B	B/B	A/B
chr01	2558761	A=T;B=C;	B/B	A/B	A/B	B/B	A/B
chr01	2558766	A=A;B=G;	B/B	A/B	A/B	B/B	A/B
chr01	2558783	A=A;B=G;	B/B	A/B	A/B	B/B	A/B
chr01	2558918	A=C;B=G;	B/B	A/B	A/B	B/B	A/B
chr01	2558961	A=A;B=G;	B/B	A/B	A/B	B/B	A/B
chr01	2559000	A=C;B=G;	B/B	A/B	A/B	B/B	A/B
chr01	2559001	A=A;B=G;	B/B	A/B	A/B	B/B	A/B
chr01	2559011	A=A;B=G;	B/B	A/B	A/B	B/B	A/B
chr01	2559027	A=G;B=C;	B/B	A/B	A/B	B/B	A/B
chr01	2559033	A=T;B=C;	B/B	A/B	A/B	B/B	A/B
chr01	2559051	A=A;B=C;	B/B	A/B	A/B	B/B	A/B
chr01	2559062	A=C;B=T;	B/B	A/B	A/B	B/B	A/B
chr01	2559063	A=A;B=G;	B/B	A/B	A/B	B/B	A/B
chr01	2559074	A=A;B=G;	B/B	A/B	A/B	B/B	A/B
chr01	2559075	A=T;B=C;	B/B	A/B	A/B	B/B	A/B
chr01	2559091	A=C;B=T;	B/B	A/B	A/B	B/B	A/B
chr01	2559102	A=T;B=C;	B/B	A/B	A/B	B/B	A/B
chr01	2559116	A=G;B=A;	B/B	A/B	A/B	B/B	A/B
chr01	2559122	A=A;B=G;	B/B	A/B	A/B	B/B	A/B
chr01	2559129	A=T;B=C;	B/B	A/B	A/B	B/B	A/B
chr01	2559130	A=A;B=G;	B/B	A/B	A/B	B/B	A/B
chr01	2559135	A=C;B=T;	B/B	A/B	A/B	B/B	A/B
chr01	2559137	A=C;B=T;	B/B	A/B	A/B	B/B	A/B
chr01	2559138	A=T;B=G;	B/B	A/B	A/B	B/B	A/B
chr01	2559154	A=C;B=A;	B/B	A/B	A/B	B/B	A/B
chr01	2559160	A=T;B=C;	B/B	A/B	A/B	B/B	A/B
chr01	2559169	A=G;B=A;	A/A	A/B	A/B	A/A	A/B
chr01	2559230	A=G;B=A;	B/B	A/B	A/B	B/B	A/B
chr01	2559231	A=A;B=T;	B/B	A/B	A/B	B/B	A/B
chr01	2559250	A=T;B=A;	B/B	A/B	A/B	B/B	A/B
chr01	2559308	A=G;B=A;	B/B	A/B	A/B	B/B	A/B
chr01	2559318	A=A;B=C;	B/B	A/B	A/B	B/B	A/B
chr01	2559344	A=A;B=C;	B/B	A/B	A/B	B/B	A/B
chr01	2559345	A=A;B=G;	B/B	A/B	A/B	B/B	A/B
chr01	2559347	A=C;B=T;	B/B	A/B	A/B	B/B	A/B
chr01	2559375	A=A;B=C;	B/B	A/B	A/B	B/B	A/B
chr01	2559385	A=C;B=T;	B/B	A/B	A/B	B/B	A/B
chr01	2559411	A=T;B=A;	B/B	A/B	A/B	B/B	A/B
chr01	2559428	A=G;B=T;	B/B	A/B	A/B	B/B	A/B
chr01	2559434	A=T;B=C;	B/B	A/B	A/B	B/B	A/B
chr01	2559435	A=G;B=A;	B/B	A/B	A/B	B/B	A/B
chr01	2559453	A=T;B=G;	B/B	A/B	A/B	B/B	A/B
chr01	2559456	A=T;B=C;	B/B	A/B	A/B	B/B	A/B
chr01	2559475	A=A;B=T;	B/B	A/B	A/B	B/B	A/B
chr01	2559488	A=T;B=C;	B/B	A/B	A/B	B/B	A/B
chr01	2559573	A=A;B=T;	B/B	A/B	A/B	B/B	A/B
chr01	2559590	A=T;B=C;	B/B	A/B	A/B	B/B	A/B
chr01	2559611	A=T;B=A;	B/B	A/B	A/B	B/B	A/B
chr01	2559653	A=T;B=C;	B/B	A/B	A/B	B/B	A/B
chr01	2559675	A=C;B=T;	B/B	A/B	A/B	B/B	A/B
chr01	2559696	A=G;B=A;	A/A	A/B	A/B	A/A	A/B
chr01	2559714	A=A;B=G;	B/B	A/B	A/B	B/B	A/B
chr01	2559721	A=T;B=C;	B/B	A/B	A/B	B/B	A/B
chr01	2559746	A=T;B=A;	B/B	A/B	A/B	B/B	A/B
chr01	2559750	A=C;B=T;	B/B	A/B	A/B	B/B	A/B
chr01	2559762	A=T;B=C;	B/B	A/B	A/B	B/B	A/B
chr01	2559768	A=A;B=G;	B/B	A/B	A/B	B/B	A/B
chr01	2559780	A=C;B=A;	B/B	A/B	A/B	B/B	A/B
chr01	2559794	A=A;B=G;	B/B	A/B	A/B	B/B	A/B
chr01	2559799	A=A;B=G;	B/B	A/B	A/B	B/B	A/B
chr01	2559814	A=T;B=C;	B/B	A/B	A/B	B/B	A/B
chr01	2559815	A=G;B=A;	B/B	A/B	A/B	B/B	A/B
chr01	2559830	A=C;B=A;	B/B	A/B	A/B	B/B	A/B
chr01	2559831	A=G;B=T;	B/B	A/B	A/B	B/B	A/B
chr01	2559858	A=T;B=C;	B/B	A/B	A/B	B/B	A/B
chr01	2559862	A=T;B=C;	B/B	A/B	A/B	B/B	A/B
chr01	2559866	A=T;B=C;	B/B	A/B	A/B	B/B	A/B
chr01	2559879	A=G;B=A;	B/B	A/B	A/B	B/B	A/B
chr01	2559910	A=C;B=T;	B/B	A/B	A/B	B/B	A/B
chr01	2559912	A=T;B=C;	B/B	A/B	A/B	B/B	A/B
chr01	2560276	A=G;B=C;	B/B	A/B	A/B	B/B	A/B
chr01	2560279	A=C;B=T;	B/B	A/B	A/B	B/B	A/B
chr01	2560331	A=C;B=G;	B/B	A/B	A/B	B/B	A/B
chr01	2560344	A=T;B=C;	B/B	A/B	A/B	B/B	A/B
chr01	2560354	A=C;B=T;	B/B	A/B	A/B	B/B	A/B
chr01	2562031	A=T;B=C;	B/B	A/B	A/B	B/B	A/B
chr01	2562040	A=C;B=T;	B/B	A/B	A/B	B/B	A/B
chr01	2562110	A=G;B=A;	B/B	A/B	A/B	B/B	A/B
chr01	2562246	A=G;B=A;	B/B	A/B	A/B	B/B	A/B
chr01	2562248	A=C;B=T;	B/B	A/B	A/B	B/B	A/B
chr01	2562250	A=C;B=G;	B/B	A/B	A/B	B/B	A/B
chr01	2562330	A=A;B=G;	B/B	A/B	A/B	B/B	A/B
chr01	2562354	A=T;B=A;	B/B	A/B	A/B	B/B	A/B
chr01	2562469	A=C;B=G;	B/B	A/B	A/B	B/B	A/B
chr01	2562592	A=A;B=G;	A/A	A/B	A/B	A/A	A/B
chr01	2563201	A=C;B=T;	B/B	A/B	A/B	B/B	A/B
chr01	2563473	A=A;B=G;	B/B	A/B	A/B	B/B	A/B
chr01	2564097	A=A;B=C;	B/B	A/B	A/B	B/B	A/B
chr01	2564115	A=T;B=C;	B/B	A/B	A/B	B/B	A/B
chr01	2564474	A=A;B=C;	B/B	A/B	A/B	B/B	A/B
chr01	2564732	A=A;B=C;	B/B	A/B	A/B	B/B	A/B
chr01	2564733	A=C;B=A;	B/B	A/B	A/B	B/B	A/B
chr01	2565006	A=G;B=T;	B/B	A/B	A/B	B/B	A/B
chr01	2565164	A=T;B=C;	B/B	A/B	A/B	B/B	A/B
chr01	2565390	A=A;B=G;	B/B	A/B	A/B	B/B	A/B
chr01	2565648	A=T;B=A;	B/B	A/B	A/B	B/B	A/B
chr01	2565712	A=G;B=A;	B/B	A/B	A/B	B/B	A/B
chr01	2565718	A=T;B=C;	A/A	A/B	A/B	A/A	A/B
chr01	2565986	A=C;B=T;	B/B	A/B	A/B	B/B	A/B
chr01	2567144	A=C;B=T;	A/A	A/B	A/B	A/A	A/B
chr01	2567176	A=C;B=T;	A/A	A/B	A/B	A/A	A/B
chr01	2567177	A=A;B=T;	A/A	A/B	A/B	A/A	A/B
chr01	2567209	A=C;B=T;	A/A	A/B	A/B	A/A	A/B
chr01	2567220	A=G;B=T;	A/A	A/B	A/B	A/A	A/B
chr01	2567268	A=C;B=T;	A/A	A/B	A/B	A/A	A/B
chr01	2567299	A=G;B=A;	A/A	A/B	A/B	A/A	A/B
chr01	2567309	A=T;B=G;	A/A	A/B	A/B	A/A	A/B
chr01	2567312	A=T;B=C;	A/A	A/B	A/B	A/A	A/B
chr01	2567468	A=G;B=A;	A/A	A/B	A/B	A/A	A/B
chr01	2567541	A=G;B=A;	A/A	A/B	A/B	A/A	A/B
chr01	2567573	A=A;B=G;	A/A	A/B	A/B	A/A	A/B
chr01	2567677	A=G;B=C;	A/A	A/B	A/B	A/A	A/B
chr01	2567853	A=T;B=C;	A/A	A/B	A/B	A/A	A/B
chr01	2567964	A=A;B=G;	A/A	A/B	A/B	A/A	A/B
chr01	2568002	A=G;B=A;	A/A	A/B	A/B	A/A	A/B
chr01	2568812	A=T;B=A;	A/A	A/B	A/B	A/A	A/B
chr01	2568913	A=G;B=A;	A/A	A/B	A/B	A/A	A/B
chr01	2569089	A=G;B=A;	A/A	A/B	A/B	A/A	A/B
chr01	2569093	A=T;B=C;	A/A	A/B	A/B	A/A	A/B
chr01	2569110	A=C;B=T;	A/A	A/B	A/B	A/A	A/B
chr01	2569159	A=C;B=T;	A/A	A/B	A/B	A/A	A/B
chr01	2569498	A=T;B=C;	A/A	A/B	A/B	A/A	A/B
chr01	2569864	A=G;B=A;	A/A	A/B	A/B	A/A	A/B
chr01	2569958	A=G;B=A;	A/A	A/B	A/B	A/A	A/B
chr01	2570133	A=T;B=G;	A/A	A/B	A/B	A/A	A/B
chr01	2570141	A=C;B=G;	A/A	A/B	A/B	A/A	A/B
chr01	2570149	A=T;B=G;	A/A	A/B	A/B	A/A	A/B
chr01	2570329	A=A;B=T;	A/A	A/B	A/B	A/A	A/B
chr01	2570346	A=T;B=C;	A/A	A/B	A/B	A/A	A/B
chr01	2570348	A=C;B=A;	A/A	A/B	A/B	A/A	A/B
chr01	2570421	A=A;B=G;	A/A	A/B	A/B	A/A	A/B
chr01	2570498	A=G;B=A;	A/A	A/B	A/B	A/A	A/B
chr01	2570516	A=T;B=C;	A/A	A/B	A/B	A/A	A/B
chr01	2570526	A=C;B=A;	A/A	A/B	A/B	A/A	A/B
chr01	2570536	A=T;B=C;	A/A	A/B	A/B	A/A	A/B
chr01	2570599	A=A;B=G;	A/A	A/B	A/B	A/A	A/B
chr01	2570638	A=G;B=T;	A/A	A/B	A/B	A/A	A/B
chr01	2570648	A=C;B=A;	A/A	A/B	A/B	A/A	A/B
chr01	2570654	A=C;B=G;	A/A	A/B	A/B	A/A	A/B
chr01	2570668	A=G;B=A;	A/A	A/B	A/B	A/A	A/B
chr01	2570669	A=T;B=C;	A/A	A/B	A/B	A/A	A/B
chr01	2570678	A=G;B=A;	A/A	A/B	A/B	A/A	A/B
chr01	2570699	A=C;B=A;	A/A	A/B	A/B	A/A	A/B
chr01	2570728	A=G;B=T;	A/A	A/B	A/B	A/A	A/B
chr01	2570817	A=A;B=G;	A/A	A/B	A/B	A/A	A/B
chr01	2570855	A=A;B=G;	A/A	A/B	A/B	A/A	A/B
chr01	2570860	A=T;B=C;	A/A	A/B	A/B	A/A	A/B
chr01	2570940	A=A;B=G;	A/A	A/B	A/B	A/A	A/B
chr01	2570944	A=A;B=C;	A/A	A/B	A/B	A/A	A/B
chr01	2570953	A=A;B=C;	A/A	A/B	A/B	A/A	A/B
chr01	2570954	A=C;B=T;	A/A	A/B	A/B	A/A	A/B
chr01	2570986	A=T;B=G;	A/A	A/B	A/B	A/A	A/B
chr01	2571004	A=C;B=G;	A/A	A/B	A/B	A/A	A/B
chr01	2571011	A=G;B=C;	A/A	A/B	A/B	A/A	A/B
chr01	2571056	A=G;B=C;	A/A	A/B	A/B	A/A	A/B
chr01	2571147	A=G;B=C;	A/A	A/B	A/B	A/A	A/B
chr01	2571148	A=C;B=T;	A/A	A/B	A/B	A/A	A/B
chr01	2571193	A=T;B=C;	A/A	A/B	A/B	A/A	A/B
chr01	2571221	A=T;B=C;	A/A	A/B	A/B	A/A	A/B
chr01	2572172	A=A;B=G;	A/A	A/B	A/B	A/A	A/B
chr01	2572176	A=C;B=T;	A/A	A/B	A/B	A/A	A/B
chr01	2572236	A=T;B=C;	B/B	A/B	A/B	B/B	A/B
chr01	2572427	A=C;B=G;	A/A	A/B	A/B	A/A	A/B
chr01	2572435	A=C;B=T;	A/A	A/B	A/B	A/A	A/B
chr01	2572454	A=G;B=A;	A/A	A/B	A/B	A/A	A/B
chr01	2572486	A=A;B=G;	A/A	A/B	A/B	A/A	A/B
chr01	2572490	A=T;B=A;	A/A	A/B	A/B	A/A	A/B
chr01	2572493	A=G;B=A;	A/A	A/B	A/B	A/A	A/B
chr01	2572494	A=C;B=T;	A/A	A/B	A/B	A/A	A/B
chr01	2572512	A=C;B=T;	A/A	A/B	A/B	A/A	A/B
chr01	2572547	A=C;B=T;	A/A	A/B	A/B	A/A	A/B
chr01	2572561	A=A;B=C;	A/A	A/B	A/B	A/A	A/B
chr01	2572565	A=T;B=C;	A/A	A/B	A/B	A/A	A/B
chr01	2572596	A=A;B=G;	A/A	A/B	A/B	A/A	A/B
chr01	2572688	A=G;B=C;	A/A	A/B	A/B	A/A	A/B
chr01	2572785	A=A;B=G;	A/A	A/B	A/B	A/A	A/B
chr01	2572813	A=A;B=T;	A/A	A/B	A/B	A/A	A/B
chr01	2572966	A=G;B=A;	B/B	A/B	A/B	B/B	A/B
chr01	2573042	A=C;B=T;	A/A	A/B	A/B	A/A	A/B
chr01	2573720	A=A;B=G;	B/B	A/B	A/B	B/B	A/B
chr01	2574251	A=C;B=T;	B/B	A/B	A/B	B/B	A/B
chr01	2574337	A=T;B=C;	B/B	A/B	A/B	B/B	A/B
chr01	2574481	A=T;B=C;	A/A	A/B	A/B	A/A	A/B
chr01	2574529	A=A;B=G;	A/A	A/B	A/B	A/A	A/B
chr01	2574551	A=A;B=G;	A/A	A/B	A/B	A/A	A/B
chr01	2574571	A=G;B=A;	A/A	A/B	A/B	A/A	A/B
chr01	2574582	A=A;B=G;	A/A	A/B	A/B	A/A	A/B
chr01	2574688	A=G;B=A;	B/B	A/B	A/B	B/B	A/B
chr01	2574703	A=G;B=A;	B/B	A/B	A/B	B/B	A/B
chr01	2574709	A=G;B=A;	A/A	A/B	A/B	A/A	A/B
chr01	2574789	A=C;B=T;	B/B	A/B	A/B	B/B	A/B
chr01	2574830	A=C;B=A;	B/B	A/B	A/B	B/B	A/B
chr01	2574840	A=G;B=T;	B/B	A/B	A/B	B/B	A/B
chr01	2574841	A=T;B=A;	B/B	A/B	A/B	B/B	A/B
chr01	2574887	A=A;B=C;	B/B	A/B	A/B	B/B	A/B
chr01	2574939	A=C;B=T;	B/B	A/B	A/B	B/B	A/B
chr01	2575028	A=G;B=A;	B/B	B/B	A/B	B/B	A/B
chr01	2575300	A=T;B=C;	B/B	A/B	A/B	B/B	A/B
chr01	2575447	A=C;B=T;	A/A	A/B	A/B	A/A	A/B
chr01	2575625	A=C;B=T;	A/A	A/B	A/B	A/A	A/B
chr01	2575670	A=T;B=C;	A/A	A/B	A/B	A/A	A/B
chr01	2575743	A=T;B=C;	A/A	A/B	A/B	A/A	A/B
chr01	2576136	A=C;B=A;	A/A	A/B	A/B	A/A	A/B
chr01	2576151	A=T;B=C;	A/A	A/B	A/B	A/A	A/B
chr01	2576172	A=G;B=T;	A/A	A/B	A/B	A/A	A/B
chr01	2576180	A=A;B=G;	B/B	A/B	A/B	B/B	A/B
chr01	2576269	A=G;B=T;	A/A	A/B	A/B	A/A	A/B
chr01	2576304	A=G;B=A;	A/A	A/B	A/B	A/A	A/B
chr01	2576329	A=A;B=G;	A/A	A/B	A/B	A/A	A/B
chr01	2576449	A=G;B=A;	A/A	A/B	A/B	A/A	A/B
chr01	2576450	A=C;B=T;	A/A	A/B	A/B	A/A	A/B
chr01	2576463	A=A;B=G;	A/A	A/B	A/B	A/A	A/B
chr01	2576464	A=T;B=C;	A/A	A/B	A/B	A/A	A/B
chr01	2576476	A=A;B=G;	A/A	A/B	A/B	A/A	A/B
chr01	2576485	A=C;B=T;	A/A	A/B	A/B	A/A	A/B
chr01	2576512	A=G;B=T;	A/A	A/B	A/B	A/A	A/B
chr01	2576575	A=A;B=C;	A/A	A/B	A/B	A/A	A/B
chr01	2576716	A=T;B=C;	A/A	A/B	A/B	A/A	A/B
chr01	2576735	A=C;B=T;	B/B	A/B	A/B	B/B	A/B
chr01	2576745	A=G;B=C;	A/A	A/B	A/B	A/A	A/B
chr01	2576774	A=T;B=G;	A/A	A/B	A/B	A/A	A/B
chr01	2576777	A=C;B=T;	A/A	A/B	A/B	A/A	A/B
chr01	2576802	A=T;B=G;	A/A	A/B	A/B	A/A	A/B
chr01	2576828	A=G;B=A;	A/A	A/B	A/B	A/A	A/B
chr01	2577048	A=C;B=A;	B/B	A/B	A/B	B/B	A/B
chr01	2577229	A=T;B=C;	A/A	A/B	A/B	A/A	A/B
chr01	2577282	A=C;B=G;	A/A	A/B	B/B	A/A	A/B
chr01	2577718	A=C;B=T;	B/B	A/B	A/B	B/B	A/B
chr01	2577789	A=T;B=G;	B/B	A/B	A/B	B/B	A/B
chr01	2577979	A=C;B=G;	B/B	A/B	A/B	B/B	A/B
chr01	2578323	A=C;B=T;	B/B	A/B	A/B	B/B	A/B
chr01	2578352	A=T;B=C;	B/B	A/B	A/B	B/B	A/B
chr01	2578473	A=G;B=A;	A/A	A/B	A/B	A/A	A/B
chr01	2578488	A=A;B=G;	A/A	A/B	A/B	A/A	A/B
chr01	2578534	A=T;B=C;	A/A	A/B	A/B	A/A	A/B
chr01	2578543	A=C;B=T;	A/A	A/B	A/B	A/A	A/B
chr01	2578550	A=T;B=G;	A/A	A/B	A/B	A/A	A/B
chr01	2578554	A=G;B=A;	B/B	A/B	A/B	B/B	A/B
chr01	2578579	A=G;B=T;	A/A	A/B	A/B	A/A	A/B
chr01	2578603	A=G;B=A;	A/A	A/B	A/B	A/A	A/B
chr01	2578623	A=C;B=T;	B/B	A/B	A/B	B/B	A/B
chr01	2578664	A=A;B=G;	B/B	A/B	A/B	B/B	A/B
chr01	2578732	A=G;B=A;	A/A	A/B	A/B	A/A	A/B
chr01	2578740	A=A;B=C;	B/B	A/B	A/B	B/B	A/B
chr01	2578851	A=G;B=A;	A/A	A/B	A/B	A/A	A/B
chr01	2578921	A=C;B=T;	B/B	A/B	A/B	B/B	A/B
chr01	2578926	A=C;B=T;	B/B	A/B	A/B	B/B	A/B
chr01	2578934	A=C;B=T;	B/B	A/B	A/B	B/B	A/B
chr01	2579017	A=G;B=A;	B/B	A/B	A/B	B/B	A/B
chr01	2579030	A=T;B=C;	B/B	A/B	A/B	B/B	A/B
chr01	2579034	A=C;B=T;	B/B	A/B	A/B	B/B	A/B
chr01	2579075	A=G;B=A;	B/B	A/B	A/B	B/B	A/B
chr01	2579077	A=T;B=C;	B/B	A/B	A/B	B/B	A/B
chr01	2579093	A=C;B=T;	B/B	A/B	A/B	B/B	A/B
chr01	2579214	A=A;B=G;	A/A	A/B	A/B	A/A	A/B
chr01	2579299	A=C;B=T;	B/B	A/B	A/B	B/B	A/B
chr01	2579388	A=C;B=T;	B/B	A/B	A/B	B/B	A/B
chr01	2579503	A=G;B=A;	B/B	A/B	A/B	B/B	A/B
chr01	2579561	A=A;B=C;	B/B	A/B	A/B	B/B	A/B
chr01	2579570	A=C;B=T;	B/B	A/B	A/B	B/B	A/B
chr01	2579575	A=C;B=T;	B/B	A/B	A/B	B/B	A/B
chr01	2579640	A=A;B=C;	B/B	A/B	A/B	B/B	A/B
chr01	2579823	A=G;B=A;	A/A	A/B	A/B	A/A	A/B
chr01	2581387	A=C;B=T;	A/A	A/B	A/B	A/A	A/B
chr01	2582544	A=T;B=A;	A/A	A/B	A/B	A/A	A/B
chr01	2582595	A=G;B=A;	A/A	A/B	A/B	A/A	A/B
chr01	2583851	A=C;B=A;	A/A	A/B	A/B	A/A	A/B
chr01	2583893	A=G;B=A;	A/A	A/B	A/B	A/A	A/B
chr01	2583929	A=G;B=T;	A/A	A/B	A/B	A/A	A/B
chr01	2583972	A=G;B=A;	A/A	A/B	A/B	A/A	A/B
chr01	2584205	A=T;B=C;	B/B	A/B	A/B	B/B	A/B
chr01	2584267	A=A;B=G;	B/B	A/B	A/B	B/B	A/B
chr01	2584496	A=G;B=A;	B/B	A/B	A/B	B/B	A/B
chr01	2584519	A=C;B=T;	B/B	A/B	A/B	B/B	A/B
chr01	2584692	A=G;B=A;	B/B	A/B	A/B	B/B	A/B
chr01	2584713	A=C;B=A;	B/B	A/B	A/B	B/B	A/B
chr01	2584715	A=A;B=G;	B/B	A/B	A/B	B/B	A/B
chr01	2584822	A=C;B=T;	B/B	A/B	A/B	B/B	A/B
chr01	2584836	A=G;B=A;	A/A	A/B	A/B	A/A	A/B
chr01	2584883	A=C;B=G;	B/B	A/B	A/B	B/B	A/B
chr01	2584922	A=C;B=T;	A/A	A/B	A/B	A/A	A/B
chr01	2584946	A=C;B=T;	A/A	A/B	A/B	A/A	A/B
chr01	2585393	A=A;B=G;	B/B	A/B	A/B	B/B	A/B
chr01	2585407	A=A;B=G;	B/B	A/B	A/B	B/B	A/B
chr01	2585418	A=A;B=C;	B/B	A/B	A/B	B/B	A/B
chr01	2585420	A=G;B=C;	B/B	A/B	A/B	B/B	A/B
chr01	2585423	A=C;B=G;	B/B	A/B	A/B	B/B	A/B
chr01	2586620	A=C;B=T;	B/B	A/B	A/B	B/B	A/B
chr01	2588768	A=A;B=G;	B/B	A/B	A/B	B/B	A/B
chr01	2588824	A=T;B=C;	B/B	A/B	A/B	B/B	A/B
chr01	2588965	A=G;B=A;	B/B	A/B	A/B	B/B	A/B
chr01	2589032	A=T;B=C;	B/B	A/B	A/B	B/B	A/B
chr01	2589057	A=A;B=G;	B/B	A/B	A/B	B/B	A/B
chr01	2589085	A=A;B=G;	B/B	A/B	A/B	B/B	A/B
chr01	2589097	A=A;B=G;	B/B	A/B	A/B	B/B	A/B
chr01	2589107	A=T;B=A;	B/B	A/B	A/B	B/B	A/B
chr01	2589126	A=A;B=T;	B/B	A/B	A/B	B/B	A/B
chr01	2589137	A=A;B=G;	B/B	A/B	A/B	B/B	A/B
chr01	2589285	A=T;B=C;	B/B	A/B	A/B	B/B	A/B
chr01	2589339	A=T;B=G;	B/B	A/B	A/B	B/B	A/B
chr01	2589359	A=C;B=A;	B/B	A/B	A/B	B/B	A/B
chr01	2589360	A=T;B=A;	B/B	A/B	A/B	B/B	A/B
chr01	2589415	A=G;B=C;	A/A	A/B	A/B	A/A	A/B
chr01	2589456	A=A;B=G;	B/B	A/B	A/B	B/B	A/B
chr01	2589474	A=A;B=G;	B/B	A/B	A/B	B/B	A/B
chr01	2589736	A=A;B=T;	A/A	A/B	A/B	A/A	A/B
chr01	2589758	A=A;B=T;	B/B	A/B	A/B	B/B	A/B
chr01	2590052	A=G;B=A;	B/B	A/B	A/B	B/B	A/B
chr01	2590199	A=C;B=T;	B/B	A/B	A/B	B/B	A/B
chr01	2590365	A=C;B=T;	B/B	A/B	A/B	B/B	A/B
chr01	2590390	A=A;B=T;	B/B	A/B	A/B	B/B	A/B
chr01	2590763	A=A;B=C;	B/B	A/B	A/B	B/B	A/B
chr01	2591082	A=T;B=G;	B/B	A/B	A/B	B/B	A/B
chr01	2591115	A=A;B=T;	A/A	A/B	A/B	A/A	A/B
chr01	2591135	A=C;B=T;	B/B	A/B	A/B	B/B	A/B
chr01	2591144	A=A;B=T;	B/B	A/B	A/B	B/B	A/B
chr01	2591185	A=A;B=T;	B/B	A/B	A/B	B/B	A/B
chr01	2591201	A=A;B=C;	B/B	A/B	A/B	B/B	A/B
chr01	2591252	A=G;B=T;	B/B	A/B	A/B	B/B	A/B
chr01	2591262	A=A;B=G;	B/B	A/B	A/B	B/B	A/B
chr01	2591341	A=G;B=A;	B/B	A/B	A/B	B/B	A/B
chr01	2591365	A=G;B=T;	B/B	A/B	A/B	B/B	A/B
chr01	2591376	A=G;B=A;	B/B	A/B	A/B	B/B	A/B
chr01	2591415	A=C;B=T;	B/B	A/B	A/B	B/B	A/B
chr01	2591416	A=A;B=T;	B/B	A/B	A/B	B/B	A/B
chr01	2591418	A=G;B=A;	B/B	A/B	A/B	B/B	A/B
chr01	2591429	A=T;B=G;	B/B	A/B	A/B	B/B	A/B
chr01	2591438	A=G;B=T;	B/B	A/B	A/B	B/B	A/B
chr01	2591622	A=A;B=G;	B/B	A/B	A/B	B/B	A/B
chr01	2591735	A=C;B=G;	B/B	A/B	A/B	B/B	A/B
chr01	2591795	A=A;B=G;	B/B	A/B	A/B	B/B	A/B
chr01	2591817	A=G;B=T;	B/B	A/B	A/B	B/B	A/B
chr01	2591832	A=T;B=C;	A/A	A/B	A/B	A/A	A/B
chr01	2591928	A=A;B=G;	B/B	A/B	A/B	B/B	A/B
chr01	2592017	A=C;B=T;	B/B	A/B	A/B	B/B	A/B
chr01	2592033	A=A;B=G;	B/B	A/B	A/B	B/B	A/B
chr01	2592129	A=G;B=A;	B/B	A/B	A/B	B/B	A/B
chr01	2592147	A=T;B=C;	B/B	A/B	A/B	B/B	A/B
chr01	2592230	A=G;B=A;	B/B	A/B	A/B	B/B	A/B
chr01	2592257	A=G;B=A;	B/B	A/B	A/B	B/B	A/B
chr01	2592275	A=T;B=G;	B/B	A/B	A/B	B/B	A/B
chr01	2592301	A=A;B=G;	B/B	A/B	A/B	B/B	A/B
chr01	2592370	A=G;B=A;	B/B	A/B	A/B	B/B	A/B
chr01	2592375	A=G;B=A;	A/A	A/B	A/B	A/A	A/B
chr01	2592414	A=A;B=C;	B/B	A/B	A/B	B/B	A/B
chr01	2592417	A=T;B=A;	B/B	A/B	A/B	B/B	A/B
chr01	2592425	A=T;B=C;	B/B	A/B	A/B	B/B	A/B
chr01	2592437	A=A;B=G;	B/B	A/B	A/B	B/B	A/B
chr01	2592475	A=T;B=C;	B/B	A/B	A/B	B/B	A/B
chr01	2592480	A=T;B=C;	B/B	A/B	A/B	B/B	A/B
chr01	2592489	A=T;B=C;	B/B	A/B	A/B	B/B	A/B
chr01	2592501	A=C;B=T;	B/B	A/B	A/B	B/B	A/B
chr01	2592502	A=A;B=G;	B/B	A/B	A/B	B/B	A/B
chr01	2592505	A=C;B=A;	B/B	A/B	A/B	B/B	A/B
chr01	2592557	A=C;B=T;	B/B	A/B	A/B	B/B	A/B
chr01	2592559	A=C;B=T;	B/B	A/B	A/B	B/B	A/B
chr01	2592573	A=G;B=T;	B/B	A/B	A/B	B/B	A/B
chr01	2592601	A=C;B=T;	B/B	A/B	A/B	B/B	A/B
chr01	2592685	A=G;B=C;	B/B	A/B	A/B	B/B	A/B
chr01	2592722	A=A;B=G;	B/B	A/B	A/B	B/B	A/B
chr01	2592779	A=A;B=G;	B/B	A/B	A/B	B/B	A/B
chr01	2592797	A=T;B=C;	B/B	A/B	A/B	B/B	A/B
chr01	2592824	A=G;B=A;	B/B	A/B	A/B	B/B	A/B
chr01	2592836	A=T;B=G;	B/B	A/B	A/B	B/B	A/B
chr01	2592849	A=G;B=T;	B/B	A/B	A/B	B/B	A/B
chr01	2593012	A=T;B=C;	B/B	A/B	A/B	B/B	A/B
chr01	2593038	A=A;B=G;	B/B	A/B	A/B	B/B	A/B
chr01	2593055	A=T;B=C;	B/B	A/B	A/B	B/B	A/B
chr01	2593059	A=A;B=G;	B/B	A/B	A/B	B/B	A/B
chr01	2593095	A=C;B=G;	B/B	A/B	A/B	B/B	A/B
chr01	2593102	A=C;B=T;	B/B	A/B	A/B	B/B	A/B
chr01	2593382	A=C;B=T;	B/B	A/B	A/B	B/B	A/B
chr01	2593419	A=A;B=G;	B/B	A/B	A/B	B/B	A/B
chr01	2593702	A=A;B=G;	B/B	A/B	A/B	B/B	A/B
chr01	2593740	A=A;B=T;	B/B	A/B	A/B	B/B	A/B
chr01	2593747	A=G;B=A;	B/B	A/B	A/B	B/B	A/B
chr01	2593854	A=T;B=C;	B/B	A/B	A/B	B/B	A/B
chr01	2593894	A=A;B=G;	B/B	A/B	A/B	B/B	A/B
chr01	2593900	A=A;B=G;	B/B	A/B	A/B	B/B	A/B
chr01	2593934	A=T;B=G;	B/B	A/B	A/B	B/B	A/B
chr01	2594110	A=T;B=C;	B/B	A/B	A/B	B/B	A/B
chr01	2594224	A=G;B=T;	B/B	A/B	A/B	B/B	A/B
chr01	2594266	A=G;B=A;	B/B	A/B	A/B	B/B	A/B
chr01	2594296	A=G;B=C;	B/B	A/B	A/B	B/B	A/B
chr01	2594304	A=T;B=C;	B/B	A/B	A/B	B/B	A/B
chr01	2594336	A=T;B=G;	B/B	A/B	A/B	B/B	A/B
chr01	2594337	A=G;B=A;	B/B	A/B	A/B	B/B	A/B
chr01	2594338	A=G;B=A;	B/B	A/B	A/B	B/B	A/B
chr01	2594359	A=C;B=A;	B/B	A/B	A/B	B/B	A/B
chr01	2594500	A=A;B=T;	B/B	A/B	A/B	B/B	A/B
chr01	2594502	A=C;B=T;	A/A	A/B	A/B	A/A	A/B
chr01	2594584	A=C;B=T;	B/B	A/B	A/B	B/B	A/B
chr01	2594590	A=T;B=A;	A/A	A/B	A/B	A/A	A/B
chr01	2594613	A=C;B=T;	A/A	A/B	A/B	A/A	A/B
chr01	2594619	A=G;B=A;	B/B	A/B	A/B	B/B	A/B
chr01	2594636	A=A;B=G;	B/B	A/B	A/B	B/B	A/B
chr01	2594663	A=C;B=T;	B/B	A/B	A/B	B/B	A/B
chr01	2594694	A=G;B=A;	B/B	A/B	A/B	B/B	A/B
chr01	2594715	A=C;B=T;	B/B	A/B	A/B	B/B	A/B
chr01	2594733	A=G;B=A;	B/B	A/B	A/B	B/B	A/B
chr01	2594748	A=A;B=C;	A/A	A/B	A/B	A/A	A/B
chr01	2594758	A=C;B=T;	B/B	A/B	A/B	B/B	A/B
chr01	2594855	A=C;B=T;	A/A	A/B	A/B	A/A	A/B
chr01	2594862	A=A;B=C;	B/B	A/B	A/B	B/B	A/B
chr01	2594883	A=G;B=A;	B/B	A/B	A/B	B/B	A/B
chr01	2594891	A=C;B=G;	B/B	A/B	A/B	B/B	A/B
chr01	2594896	A=C;B=A;	B/B	A/B	A/B	B/B	A/B
chr01	2594905	A=G;B=A;	A/A	A/B	A/B	A/A	A/B
chr01	2594906	A=T;B=G;	A/A	A/B	A/B	A/A	A/B
chr01	2594908	A=G;B=A;	B/B	A/B	A/B	B/B	A/B
chr01	2594925	A=G;B=T;	B/B	A/B	A/B	B/B	A/B
chr01	2594929	A=C;B=G;	B/B	A/B	A/B	B/B	A/B
chr01	2595003	A=G;B=A;	B/B	A/B	A/B	B/B	A/B
chr01	2595109	A=A;B=G;	B/B	A/B	A/B	B/B	A/B
chr01	2595122	A=C;B=G;	B/B	A/B	A/B	B/B	A/B
chr01	2595123	A=T;B=G;	B/B	A/B	A/B	B/B	A/B
chr01	2595329	A=T;B=G;	B/B	A/B	A/B	B/B	A/B
chr01	2595334	A=C;B=T;	B/B	A/B	A/B	B/B	A/B
chr01	2595408	A=T;B=C;	B/B	A/B	A/B	B/B	A/B
chr01	2595409	A=C;B=T;	B/B	A/B	A/B	B/B	A/B
chr01	2595469	A=A;B=C;	B/B	A/B	A/B	B/B	A/B
chr01	2595519	A=C;B=T;	B/B	A/B	A/B	B/B	A/B
chr01	2595529	A=T;B=A;	B/B	A/B	A/B	B/B	A/B
chr01	2595537	A=G;B=A;	B/B	A/B	A/B	B/B	A/B
chr01	2595564	A=T;B=C;	A/A	A/B	A/B	A/A	A/B
chr01	2595765	A=T;B=C;	B/B	A/B	A/B	B/B	A/B
chr01	2595794	A=A;B=G;	B/B	A/B	A/B	B/B	A/B
chr01	2595918	A=A;B=C;	B/B	A/B	A/B	B/B	A/B
chr01	2595930	A=C;B=T;	B/B	A/B	A/B	B/B	A/B
chr01	2595965	A=C;B=T;	B/B	A/B	A/B	B/B	A/B
chr01	2596050	A=T;B=C;	B/B	A/B	A/B	B/B	A/B
chr01	2596054	A=G;B=A;	B/B	A/B	A/B	B/B	A/B
chr01	2596065	A=A;B=G;	B/B	A/B	A/B	B/B	A/B
chr01	2596072	A=C;B=T;	B/B	A/B	A/B	B/B	A/B
chr01	2596085	A=G;B=A;	B/B	A/B	A/B	B/B	A/B
chr01	2596090	A=T;B=C;	B/B	A/B	A/B	B/B	A/B
chr01	2596166	A=C;B=T;	B/B	A/B	A/B	B/B	A/B
chr01	2596168	A=A;B=G;	B/B	A/B	A/B	B/B	A/B
chr01	2596188	A=G;B=C;	B/B	A/B	A/B	B/B	A/B
chr01	2596215	A=C;B=A;	B/B	A/B	A/B	B/B	A/B
chr01	2596234	A=A;B=T;	A/A	A/B	A/B	A/A	A/B
chr01	2596235	A=T;B=A;	B/B	A/B	A/B	B/B	A/B
chr01	2596314	A=T;B=C;	B/B	A/B	A/B	B/B	A/B
chr01	2596318	A=A;B=C;	B/B	A/B	A/B	B/B	A/B
chr01	2596346	A=C;B=G;	B/B	A/B	A/B	B/B	A/B
chr01	2596367	A=C;B=T;	B/B	A/B	A/B	B/B	A/B
chr01	2596372	A=A;B=G;	B/B	A/B	A/B	B/B	A/B
chr01	2596408	A=C;B=G;	B/B	A/B	A/B	B/B	A/B
chr01	2596411	A=C;B=G;	B/B	A/B	A/B	B/B	A/B
chr01	2596438	A=G;B=C;	B/B	A/B	A/B	B/B	A/B
chr01	2596545	A=T;B=C;	B/B	A/B	A/B	B/B	A/B
chr01	2596571	A=A;B=T;	B/B	A/B	A/B	B/B	A/B
chr01	2596572	A=T;B=A;	B/B	A/B	A/B	B/B	A/B
chr01	2596574	A=A;B=G;	B/B	A/B	A/B	B/B	A/B
chr01	2596577	A=A;B=G;	B/B	A/B	A/B	B/B	A/B
chr01	2596581	A=C;B=A;	B/B	A/B	A/B	B/B	A/B
chr01	2596631	A=G;B=A;	B/B	A/B	A/B	B/B	A/B
chr01	2596674	A=G;B=C;	B/B	A/B	A/B	B/B	A/B
chr01	2596678	A=T;B=C;	B/B	A/B	A/B	B/B	A/B
chr01	2596683	A=G;B=A;	B/B	A/B	A/B	B/B	A/B
chr01	2596704	A=A;B=G;	B/B	A/B	A/B	B/B	A/B
chr01	2596705	A=G;B=T;	A/A	A/B	A/B	A/A	A/B
chr01	2596774	A=G;B=C;	B/B	A/B	A/B	B/B	A/B
chr01	2596783	A=C;B=T;	A/A	A/B	A/B	A/A	A/B
chr01	2596792	A=C;B=T;	B/B	A/B	A/B	B/B	A/B
chr01	2596822	A=A;B=G;	B/B	A/B	A/B	B/B	A/B
chr01	2596872	A=T;B=C;	B/B	A/B	A/B	B/B	A/B
chr01	2596882	A=A;B=G;	B/B	A/B	A/B	B/B	A/B
chr01	2596929	A=C;B=T;	B/B	A/B	A/B	B/B	A/B
chr01	2596950	A=A;B=C;	B/B	A/B	A/B	B/B	A/B
chr01	2596962	A=G;B=A;	A/A	A/B	A/B	A/A	A/B
chr01	2597036	A=G;B=A;	B/B	A/B	A/B	B/B	A/B
chr01	2597128	A=A;B=G;	B/B	A/B	A/B	B/B	A/B
chr01	2597172	A=G;B=T;	B/B	A/B	A/B	B/B	A/B
chr01	2597250	A=T;B=G;	B/B	A/B	A/B	B/B	A/B
chr01	2597256	A=T;B=C;	B/B	A/B	A/B	B/B	A/B
chr01	2597285	A=C;B=T;	B/B	A/B	A/B	B/B	A/B
chr01	2597335	A=G;B=T;	A/A	A/B	A/B	A/A	A/B
chr01	2597342	A=C;B=T;	A/A	A/B	A/B	A/A	A/B
chr01	2597634	A=C;B=T;	B/B	A/B	A/B	B/B	A/B
chr01	2597639	A=C;B=T;	B/B	A/B	A/B	B/B	A/B
chr01	2597654	A=T;B=G;	B/B	A/B	A/B	B/B	A/B
chr01	2597669	A=C;B=G;	B/B	A/B	A/B	B/B	A/B
chr01	2597737	A=T;B=C;	B/B	A/B	A/B	B/B	A/B
chr01	2597801	A=T;B=C;	B/B	A/B	A/B	B/B	A/B
chr01	2597802	A=C;B=T;	B/B	A/B	A/B	B/B	A/B
chr01	2597876	A=T;B=C;	B/B	A/B	A/B	B/B	A/B
chr01	2597974	A=A;B=G;	B/B	A/B	A/B	B/B	A/B
chr01	2598027	A=C;B=G;	B/B	A/B	A/B	B/B	A/B
chr01	2598039	A=A;B=G;	B/B	A/B	A/B	B/B	A/B
chr01	2598047	A=C;B=A;	B/B	A/B	A/B	B/B	A/B
chr01	2598061	A=T;B=C;	B/B	A/B	A/B	B/B	A/B
chr01	2598093	A=T;B=C;	B/B	A/B	A/B	B/B	A/B
chr01	2598265	A=A;B=C;	B/B	A/B	A/B	B/B	A/B
chr01	2598277	A=T;B=G;	B/B	A/B	A/B	B/B	A/B
chr01	2598287	A=A;B=G;	B/B	A/B	A/B	B/B	A/B
chr01	2598309	A=C;B=T;	B/B	A/B	A/B	B/B	A/B
chr01	2598310	A=T;B=G;	B/B	A/B	A/B	B/B	A/B
chr01	2598395	A=C;B=T;	B/B	A/B	A/B	B/B	A/B
chr01	2598412	A=T;B=A;	B/B	A/B	A/B	B/B	A/B
chr01	2598422	A=T;B=C;	B/B	A/B	A/B	B/B	A/B
chr01	2598431	A=A;B=G;	B/B	A/B	A/B	B/B	A/B
chr01	2598433	A=T;B=C;	B/B	A/B	A/B	B/B	A/B
chr01	2598544	A=C;B=A;	B/B	A/B	A/B	B/B	A/B
chr01	2598545	A=C;B=T;	B/B	A/B	A/B	B/B	A/B
chr01	2598566	A=C;B=T;	B/B	A/B	A/B	B/B	A/B
chr01	2598742	A=G;B=C;	B/B	A/B	A/B	B/B	A/B
chr01	2598906	A=C;B=T;	A/A	A/B	A/B	A/A	A/B
chr01	2598919	A=C;B=A;	A/A	A/B	A/B	A/A	A/B
chr01	2598928	A=A;B=G;	B/B	A/B	A/B	B/B	A/B
chr01	2598931	A=C;B=T;	B/B	A/B	A/B	B/B	A/B
chr01	2598940	A=T;B=G;	B/B	A/B	A/B	B/B	A/B
chr01	2598941	A=G;B=A;	B/B	A/B	A/B	B/B	A/B
chr01	2598942	A=G;B=A;	B/B	A/B	A/B	B/B	A/B
chr01	2598955	A=A;B=G;	B/B	A/B	A/B	B/B	A/B
chr01	2598980	A=T;B=C;	B/B	A/B	A/B	B/B	A/B
chr01	2599007	A=T;B=C;	A/A	A/B	A/B	A/A	A/B
chr01	2599145	A=C;B=T;	B/B	A/B	A/B	B/B	A/B
chr01	2599174	A=C;B=T;	B/B	A/B	A/B	B/B	A/B
chr01	2599175	A=C;B=T;	B/B	A/B	A/B	B/B	A/B
chr01	2602898	A=A;B=G;	A/A	A/B	A/B	A/A	A/B
chr01	2608666	A=C;B=T;	A/A	A/B	A/B	A/A	A/B
chr01	2609633	A=C;B=T;	A/A	A/B	A/B	A/A	A/B
chr01	2610085	A=C;B=T;	A/A	A/B	A/B	A/A	A/B
chr01	2613830	A=C;B=G;	A/A	A/B	A/B	A/A	A/B
chr01	2614537	A=G;B=A;	A/A	A/B	A/B	A/A	A/B
chr01	2615588	A=T;B=A;	A/A	A/B	A/B	A/A	A/B
chr01	2616645	A=T;B=C;	A/A	A/B	A/B	A/A	A/B
chr01	2617133	A=A;B=G;	B/B	A/B	A/B	B/B	A/B
chr01	2617275	A=A;B=G;	B/B	A/B	A/B	B/B	A/B
chr01	2617282	A=T;B=C;	B/B	A/B	A/B	B/B	A/B
chr01	2617446	A=G;B=A;	B/B	A/B	A/B	B/B	A/B
chr01	2617966	A=G;B=A;	B/B	A/B	A/B	B/B	A/B
chr01	2617981	A=A;B=G;	B/B	A/B	A/B	B/B	A/B
chr01	2617984	A=G;B=C;	A/A	A/B	A/B	A/A	A/B
chr01	2618310	A=G;B=A;	B/B	A/B	A/B	B/B	A/B
chr01	2618364	A=A;B=C;	A/A	A/B	A/B	A/A	A/B
chr01	2618801	A=T;B=A;	A/A	A/B	A/B	A/A	A/B
chr01	2618955	A=C;B=T;	A/A	A/B	A/B	A/A	A/B
chr01	2619447	A=T;B=C;	B/B	A/B	A/B	B/B	A/B
chr01	2619831	A=C;B=T;	B/B	A/B	A/B	B/B	A/B
chr01	2619838	A=A;B=G;	B/B	A/B	A/B	B/B	A/B
chr01	2619874	A=A;B=G;	A/A	A/B	A/B	A/A	A/B
chr01	2619916	A=T;B=A;	A/A	A/B	A/B	A/A	A/B
chr01	2619948	A=C;B=A;	B/B	A/B	A/B	B/B	A/B
chr01	2620045	A=T;B=A;	B/B	A/B	A/B	B/B	A/B
chr01	2620079	A=G;B=A;	B/B	A/B	A/B	B/B	A/B
chr01	2620159	A=C;B=A;	B/B	A/B	A/B	B/B	A/B
chr01	2620293	A=G;B=T;	B/B	A/B	A/B	B/B	A/B
chr01	2620298	A=A;B=G;	A/A	A/B	A/B	A/A	A/B
chr01	2620671	A=G;B=A;	B/B	A/B	A/B	B/B	A/B
chr01	2621210	A=C;B=T;	B/B	A/B	A/B	B/B	A/B
chr01	2621563	A=T;B=C;	A/A	A/B	A/B	A/A	A/B
chr01	2622706	A=T;B=C;	B/B	A/B	A/B	B/B	A/B
chr01	2623183	A=G;B=A;	B/B	A/B	A/B	B/B	A/B
chr01	2623604	A=G;B=A;	B/B	A/B	A/B	A/B	A/B
chr01	2623731	A=G;B=A;	B/B	A/B	A/B	A/B	A/B
chr01	2623734	A=G;B=C;	B/B	A/B	A/B	A/B	A/B
chr01	2623757	A=G;B=A;	B/B	A/B	A/B	A/B	A/B
chr01	2623762	A=C;B=T;	B/B	A/B	A/B	A/B	A/B
chr01	2623764	A=G;B=A;	B/B	A/B	A/B	A/B	A/B
chr01	2623845	A=C;B=T;	B/B	A/B	A/B	B/B	A/B
chr01	2623872	A=T;B=C;	A/A	A/B	A/B	A/A	A/B
chr01	2623886	A=T;B=G;	B/B	A/B	A/B	B/B	A/B
chr01	2623903	A=C;B=T;	B/B	A/B	A/B	B/B	A/B
chr01	2623955	A=C;B=T;	A/A	A/B	A/B	A/A	A/B
chr01	2624011	A=T;B=C;	B/B	A/B	A/B	B/B	A/B
chr01	2624021	A=C;B=T;	B/B	A/B	A/B	B/B	A/B
chr01	2624026	A=T;B=C;	B/B	A/B	A/B	B/B	A/B
chr01	2624246	A=A;B=G;	A/A	A/B	A/B	A/A	A/B
chr01	2624252	A=T;B=C;	B/B	A/B	A/B	B/B	A/B
chr01	2624290	A=G;B=A;	B/B	A/B	A/B	B/B	A/B
chr01	2624456	A=T;B=C;	A/A	A/B	A/B	A/A	A/B
chr01	2624490	A=C;B=T;	B/B	A/B	A/B	B/B	A/B
chr01	2624614	A=C;B=A;	B/B	A/B	A/B	B/B	A/B
chr01	2624666	A=C;B=A;	A/A	A/B	A/B	A/A	A/B
chr01	2624721	A=C;B=T;	A/A	A/B	A/B	A/A	A/B
chr01	2624860	A=A;B=G;	A/A	A/B	A/B	A/A	A/B
chr01	2624865	A=C;B=G;	B/B	A/B	A/B	B/B	A/B
chr01	2624881	A=T;B=A;	B/B	A/B	A/B	B/B	A/B
chr01	2624883	A=G;B=A;	B/B	A/B	A/B	B/B	A/B
chr01	2625156	A=G;B=T;	A/A	A/B	A/B	A/A	A/B
chr01	2625516	A=G;B=A;	B/B	A/B	A/B	B/B	A/B
chr01	2625529	A=G;B=A;	B/B	A/B	A/B	B/B	A/B
chr01	2625579	A=G;B=A;	A/A	A/B	A/B	A/A	A/B
chr01	2625653	A=G;B=A;	A/A	A/B	A/B	A/A	A/B
chr01	2625689	A=G;B=A;	B/B	A/B	A/B	B/B	A/B
chr01	2625701	A=A;B=C;	A/A	A/B	A/B	A/A	A/B
chr01	2625833	A=G;B=A;	A/A	A/B	A/B	A/A	A/B
chr01	2625842	A=C;B=G;	B/B	A/B	A/B	B/B	A/B
chr01	2625846	A=G;B=A;	A/A	A/B	A/B	A/A	A/B
chr01	2625889	A=T;B=A;	A/A	A/B	A/B	A/A	A/B
chr01	2625942	A=C;B=T;	A/A	A/B	A/B	A/A	A/B
chr01	2625991	A=G;B=A;	B/B	A/B	A/B	B/B	A/B
chr01	2626776	A=G;B=A;	B/B	A/B	A/B	B/B	A/B
chr01	2626869	A=G;B=A;	B/B	A/B	A/B	B/B	A/B
chr01	2626897	A=G;B=C;	B/B	A/B	A/B	B/B	A/B
chr01	2627060	A=G;B=A;	B/B	A/B	A/B	B/B	A/B
chr01	2627746	A=G;B=A;	B/B	A/B	A/B	B/B	A/B
chr01	2628078	A=G;B=A;	B/B	A/B	A/B	B/B	A/B
chr01	2628120	A=G;B=C;	B/B	A/B	A/B	B/B	A/B
chr01	2628316	A=A;B=G;	A/A	A/B	A/B	A/A	A/B
chr01	2628371	A=C;B=T;	A/A	A/B	A/B	A/A	A/B
chr01	2628421	A=C;B=T;	B/B	A/B	A/B	B/B	A/B
chr01	2628468	A=C;B=T;	A/A	A/B	A/B	A/A	A/B
chr01	2628599	A=G;B=A;	B/B	A/B	A/B	B/B	A/B
chr01	2628882	A=C;B=T;	B/B	A/B	A/B	B/B	A/B
chr01	2628883	A=G;B=C;	A/A	A/B	A/B	A/A	A/B
chr01	2628910	A=C;B=T;	A/A	A/B	A/B	A/A	A/B
chr01	2628972	A=C;B=T;	A/A	A/B	A/B	A/A	A/B
chr01	2628983	A=C;B=T;	A/A	A/B	A/B	A/A	A/B
chr01	2628992	A=G;B=A;	B/B	A/B	A/B	B/B	A/B
chr01	2628995	A=G;B=A;	A/A	A/B	A/B	A/A	A/B
chr01	2629086	A=G;B=T;	A/A	A/B	A/B	A/A	A/B
chr01	2629119	A=G;B=A;	B/B	A/B	A/B	B/B	A/B
chr01	2629132	A=C;B=T;	B/B	A/B	A/B	B/B	A/B
chr01	2629964	A=T;B=C;	B/B	A/B	A/B	B/B	A/B
chr01	2630214	A=A;B=G;	B/B	A/B	A/B	B/B	A/B
chr01	2630616	A=C;B=T;	B/B	A/B	A/B	B/B	A/B
chr01	2631801	A=G;B=A;	B/B	A/B	A/B	B/B	A/B
chr01	2631924	A=C;B=T;	B/B	A/B	A/B	B/B	A/B
chr01	2632262	A=C;B=T;	B/B	A/B	A/B	B/B	A/B
chr01	2632288	A=C;B=T;	B/B	A/B	A/B	B/B	A/B
chr01	2633035	A=C;B=T;	A/A	A/B	A/B	A/A	A/B
chr01	2633127	A=A;B=G;	B/B	A/B	A/B	B/B	A/B
chr01	2633627	A=C;B=T;	B/B	A/B	A/B	B/B	A/B
chr01	2635106	A=G;B=T;	A/A	A/B	A/B	A/A	A/B
chr01	2638665	A=A;B=C;	B/B	A/B	A/B	A/B	A/B
chr01	2638666	A=T;B=A;	B/B	A/B	A/B	A/B	A/B
chr01	2638676	A=T;B=G;	B/B	A/B	A/B	A/B	A/B
chr01	2638694	A=T;B=A;	B/B	A/B	A/B	A/B	A/B
chr01	2638714	A=G;B=A;	B/B	A/B	A/B	A/B	A/B
chr01	2640217	A=G;B=A;	A/A	A/B	A/B	A/A	A/B
chr01	2640343	A=C;B=T;	A/A	A/B	A/B	A/A	A/B
chr01	2645396	A=G;B=T;	A/A	A/B	A/B	A/A	A/B
chr01	2646038	A=C;B=T;	A/A	A/B	A/B	A/A	A/B
chr01	2646405	A=G;B=A;	A/A	A/B	A/B	A/A	A/B
chr01	2647831	A=G;B=T;	A/A	A/B	A/B	A/A	A/B
chr01	2647916	A=G;B=A;	A/A	A/B	A/B	A/A	A/B
chr01	2648595	A=G;B=A;	A/A	A/B	A/B	A/A	A/B
chr01	2648982	A=G;B=T;	A/A	A/B	A/B	A/A	A/B
chr01	2649100	A=G;B=A;	A/A	A/B	A/B	A/A	A/B
chr01	2649722	A=G;B=A;	B/B	A/B	A/B	B/B	A/B
chr01	2649889	A=C;B=T;	B/B	A/B	A/B	B/B	A/B
chr01	2650088	A=G;B=A;	A/A	A/B	A/B	A/A	A/B
chr01	2655931	A=T;B=C;	B/B	A/B	A/B	B/B	A/B
chr01	2657755	A=G;B=A;	A/A	A/B	A/B	A/A	A/B
chr01	2659195	A=C;B=T;	A/A	A/B	A/B	A/A	A/B
chr01	2661982	A=A;B=G;	B/B	B/B	A/B	B/B	A/B
chr01	2664904	A=A;B=T;	B/B	A/B	A/B	B/B	A/B
chr01	2665093	A=A;B=C;	A/A	A/B	A/B	A/A	A/B
chr01	2665341	A=C;B=T;	A/A	A/B	A/B	A/A	A/B
chr01	2665503	A=G;B=T;	A/A	A/B	A/B	A/A	A/B
chr01	2665566	A=G;B=T;	A/A	A/B	A/B	A/A	A/B
chr01	2665588	A=C;B=T;	A/A	A/B	A/B	A/A	A/B
chr01	2665677	A=C;B=T;	B/B	A/B	A/B	B/B	A/B
chr01	2665738	A=C;B=T;	B/B	A/B	A/B	B/B	A/B
chr01	2665769	A=C;B=T;	A/A	A/B	A/B	A/A	A/B
chr01	2665795	A=A;B=G;	B/B	A/B	A/B	B/B	A/B
chr01	2665821	A=C;B=T;	A/A	A/B	A/B	A/A	A/B
chr01	2666057	A=A;B=G;	B/B	A/B	A/B	B/B	A/B
chr01	2666183	A=A;B=C;	A/A	A/B	A/B	A/A	A/B
chr01	2666292	A=C;B=T;	A/A	A/B	A/B	A/A	A/B
chr01	2666293	A=T;B=C;	A/A	A/B	A/B	A/A	A/B
chr01	2666774	A=C;B=T;	B/B	A/B	A/B	B/B	A/B
chr01	2667592	A=C;B=T;	A/A	A/B	A/B	A/A	A/B
chr01	2668146	A=G;B=A;	A/A	A/B	A/B	A/A	A/B
chr01	2669764	A=C;B=G;	A/A	A/B	A/B	A/A	A/B
chr01	2669922	A=A;B=G;	A/A	A/B	A/B	A/A	A/B
chr01	2671680	A=G;B=T;	A/A	A/B	A/B	A/A	A/B
chr01	2672148	A=C;B=T;	A/A	A/B	A/B	A/A	A/B
chr01	2672489	A=C;B=T;	A/A	A/B	A/B	A/B	A/B
chr01	2672647	A=G;B=A;	A/A	A/B	A/B	A/A	A/B
chr01	2673188	A=G;B=A;	A/A	A/B	A/B	A/A	A/B
chr01	2675840	A=C;B=T;	A/A	A/B	A/B	A/A	A/B
chr01	2676088	A=C;B=A;	A/A	A/B	A/B	A/A	A/B
chr01	2676130	A=C;B=A;	A/A	A/B	A/B	A/A	A/B
chr01	2677310	A=C;B=T;	A/A	A/B	A/B	A/A	A/B
chr01	2677331	A=G;B=A;	A/A	A/B	A/B	A/A	A/B
chr01	2677723	A=T;B=C;	A/A	A/B	A/B	A/A	A/B
chr01	2677789	A=G;B=A;	A/A	A/B	A/B	A/A	A/B
chr01	2678131	A=A;B=G;	A/A	A/B	A/B	A/A	A/B
chr01	2678369	A=G;B=A;	A/A	A/B	A/B	A/A	A/B
chr01	2680309	A=G;B=A;	A/A	A/B	A/B	A/A	A/B
chr01	2680338	A=C;B=T;	A/A	A/B	A/B	A/A	A/B
chr01	2681040	A=G;B=A;	A/A	A/B	A/B	A/A	A/B
chr01	2687584	A=G;B=A;	A/A	A/B	A/B	A/A	A/B
chr01	2687851	A=C;B=T;	A/A	A/B	A/B	A/A	A/B
chr01	2688111	A=T;B=A;	A/A	A/B	A/B	A/A	A/B
chr01	2688179	A=G;B=A;	A/A	A/B	A/B	A/A	A/B
chr01	2688189	A=G;B=T;	A/A	A/B	A/B	A/A	A/B
chr01	2688828	A=A;B=T;	A/A	A/B	A/B	A/A	A/B
chr01	2689012	A=T;B=C;	A/A	A/B	A/B	A/A	A/B
chr01	2689060	A=G;B=T;	A/A	A/B	A/B	A/A	A/B
chr01	2689497	A=C;B=G;	A/A	A/B	A/B	A/A	A/B
chr01	2689562	A=G;B=A;	A/A	A/B	A/B	A/A	A/B
chr01	2690011	A=C;B=T;	A/A	A/B	A/B	A/A	A/B
chr01	2690015	A=C;B=T;	A/A	A/B	A/B	A/A	A/B
chr01	2690212	A=T;B=C;	B/B	A/B	A/B	B/B	A/B
chr01	2690254	A=T;B=C;	B/B	A/B	A/B	B/B	A/B
chr01	2690278	A=G;B=A;	B/B	A/B	A/B	B/B	A/B
chr01	2690336	A=T;B=C;	B/B	A/B	A/B	B/B	A/B
chr01	2690498	A=T;B=A;	B/B	A/B	A/B	B/B	A/B
chr01	2690569	A=G;B=T;	B/B	A/B	A/B	B/B	A/B
chr01	2690641	A=C;B=T;	B/B	A/B	A/B	B/B	A/B
chr01	2690690	A=A;B=G;	B/B	A/B	A/B	B/B	A/B
chr01	2690708	A=C;B=T;	B/B	A/B	A/B	B/B	A/B
chr01	2690711	A=G;B=A;	B/B	A/B	A/B	B/B	A/B
chr01	2690768	A=C;B=T;	B/B	A/B	A/B	B/B	A/B
chr01	2690838	A=T;B=C;	B/B	A/B	A/B	B/B	A/B
chr01	2690910	A=T;B=A;	B/B	A/B	A/B	B/B	A/B
chr01	2691132	A=C;B=T;	B/B	A/B	A/B	B/B	A/B
chr01	2691187	A=G;B=T;	B/B	A/B	A/B	B/B	A/B
chr01	2692909	A=G;B=C;	A/A	A/B	A/B	A/A	A/B
chr01	2692946	A=T;B=C;	A/A	A/B	A/B	A/A	A/B
chr01	2693139	A=T;B=C;	B/B	A/B	A/B	B/B	A/B
chr01	2693441	A=C;B=T;	B/B	A/B	A/B	B/B	A/B
chr01	2693794	A=G;B=T;	B/B	A/B	A/B	B/B	A/B
chr01	2693943	A=C;B=T;	B/B	A/B	A/B	B/B	A/B
chr01	2695385	A=A;B=G;	A/A	A/B	A/B	A/A	A/B
chr01	2695651	A=C;B=T;	A/A	A/B	A/B	A/A	A/B
chr01	2695671	A=T;B=A;	A/A	A/B	A/B	A/A	A/B
chr01	2695879	A=G;B=A;	A/A	A/B	A/B	A/A	A/B
chr01	2695896	A=G;B=A;	A/A	A/B	A/B	A/A	A/B
chr01	2696430	A=T;B=C;	A/A	A/B	A/B	A/A	A/B
chr01	2696582	A=C;B=G;	A/A	A/B	A/B	A/A	A/B
chr01	2696621	A=C;B=A;	A/A	A/B	A/B	A/A	A/B
chr01	2696630	A=C;B=T;	A/A	A/B	A/B	A/A	A/B
chr01	2696948	A=A;B=T;	A/A	A/B	A/B	A/A	A/B
chr01	2696969	A=A;B=T;	A/A	A/B	A/B	A/A	A/B
chr01	2697162	A=C;B=T;	A/A	A/B	A/B	A/A	A/B
chr01	2697174	A=A;B=G;	A/A	A/B	A/B	A/A	A/B
chr01	2697233	A=C;B=T;	A/A	A/B	A/B	A/A	A/B
chr01	2697235	A=A;B=T;	B/B	A/B	A/B	B/B	A/B
chr01	2697282	A=G;B=A;	A/A	A/B	A/B	A/A	A/B
chr01	2697309	A=C;B=G;	B/B	A/B	A/B	B/B	A/B
chr01	2697341	A=A;B=G;	A/A	A/B	A/B	A/A	A/B
chr01	2697496	A=G;B=A;	A/A	A/B	A/B	A/A	A/B
chr01	2697885	A=C;B=T;	A/A	A/B	A/B	A/A	A/B
chr01	2697899	A=T;B=C;	B/B	A/B	A/B	B/B	A/B
chr01	2697900	A=C;B=T;	A/A	A/B	A/B	A/A	A/B
chr01	2698019	A=A;B=G;	A/A	A/B	A/B	A/A	A/B
chr01	2701958	A=G;B=T;	A/A	A/B	A/B	A/A	A/B
chr01	2702056	A=C;B=T;	A/A	A/B	A/B	A/A	A/B
chr01	2702079	A=C;B=T;	A/A	A/B	A/B	A/A	A/B
chr01	2702672	A=C;B=T;	A/A	A/B	A/B	A/A	A/B
chr01	2703225	A=A;B=T;	A/A	A/B	A/B	A/A	A/B
chr01	2703639	A=A;B=T;	A/A	A/B	A/B	A/A	A/B
chr01	2705323	A=C;B=T;	A/A	A/B	A/B	A/A	A/B
chr01	2705366	A=T;B=C;	A/A	A/B	A/B	A/A	A/B
chr01	2706839	A=C;B=T;	B/B	A/B	A/B	B/B	A/B
chr01	2708043	A=C;B=T;	A/A	A/B	A/B	A/A	A/B
chr01	2711907	A=G;B=A;	A/A	A/B	A/B	A/A	A/B
chr01	2711947	A=G;B=A;	B/B	A/B	A/B	B/B	A/B
chr01	2711965	A=G;B=A;	A/A	A/B	A/B	A/A	A/B
chr01	2712015	A=A;B=T;	A/A	A/B	A/B	A/A	A/B
chr01	2712026	A=G;B=T;	B/B	A/B	A/B	B/B	A/B
chr01	2712125	A=T;B=C;	A/A	A/B	A/B	A/A	A/B
chr01	2712264	A=A;B=G;	A/A	A/B	A/B	A/A	A/B
chr01	2712836	A=C;B=T;	A/A	A/B	A/B	A/A	A/B
chr01	2712841	A=C;B=T;	A/A	A/B	A/B	A/A	A/B
chr01	2712850	A=C;B=T;	A/A	A/B	A/B	A/A	A/B
chr01	2712872	A=T;B=C;	B/B	A/B	A/B	B/B	A/B
chr01	2712906	A=A;B=C;	B/B	A/B	A/B	B/B	A/B
chr01	2712923	A=T;B=A;	B/B	A/B	A/B	B/B	A/B
chr01	2712927	A=T;B=A;	A/A	A/B	A/B	A/A	A/B
chr01	2712935	A=A;B=T;	A/A	A/B	A/B	A/A	A/B
chr01	2715675	A=G;B=A;	A/A	A/B	A/B	A/A	A/B
chr01	2719084	A=A;B=G;	A/A	A/B	A/B	A/A	A/B
chr01	2722762	A=G;B=A;	A/A	A/B	A/B	A/A	A/B
chr01	2723510	A=G;B=C;	A/A	A/B	A/B	A/A	A/B
chr01	2724646	A=G;B=T;	A/A	A/B	A/B	A/A	A/B
chr01	2725592	A=G;B=T;	A/A	A/B	A/B	A/A	A/B
chr01	2725802	A=A;B=G;	A/A	A/B	A/B	A/A	A/B
chr01	2726684	A=G;B=A;	A/A	A/B	A/B	A/A	A/B
chr01	2727373	A=A;B=T;	B/B	A/B	A/B	B/B	A/B
chr01	2728154	A=T;B=C;	A/A	A/B	A/B	A/A	A/B
chr01	2728310	A=C;B=T;	A/A	A/B	A/B	A/A	A/B
chr01	2728825	A=C;B=T;	A/A	A/B	A/B	A/A	A/B
chr01	2729876	A=C;B=T;	B/B	A/B	A/B	B/B	A/B
chr01	2729903	A=G;B=A;	B/B	A/B	A/B	B/B	A/B
chr01	2729928	A=C;B=T;	B/B	A/B	A/B	B/B	A/B
chr01	2730119	A=C;B=T;	B/B	A/B	A/B	B/B	A/B
chr01	2730120	A=G;B=A;	A/A	A/B	A/B	A/A	A/B
chr01	2730295	A=A;B=G;	B/B	A/B	A/B	B/B	A/B
chr01	2730670	A=A;B=G;	B/B	A/B	A/B	B/B	A/B
chr01	2730764	A=T;B=G;	B/B	A/B	A/B	B/B	A/B
chr01	2730870	A=C;B=A;	B/B	A/B	A/B	B/B	A/B
chr01	2740368	A=T;B=C;	A/A	A/B	A/B	A/A	A/B
chr01	2740373	A=T;B=C;	B/B	A/B	A/B	B/B	A/B
chr01	2740652	A=T;B=C;	B/B	A/B	A/B	B/B	A/B
chr01	2740751	A=G;B=A;	B/B	A/B	A/B	B/B	A/B
chr01	2740826	A=T;B=C;	A/A	A/B	A/B	A/A	A/B
chr01	2740853	A=T;B=C;	B/B	A/B	A/B	B/B	A/B
chr01	2740875	A=C;B=T;	B/B	A/B	A/B	B/B	A/B
chr01	2740896	A=C;B=A;	B/B	A/B	A/B	B/B	A/B
chr01	2740950	A=C;B=T;	B/B	A/B	A/B	B/B	A/B
chr01	2740960	A=T;B=C;	B/B	A/B	A/B	B/B	A/B
chr01	2741030	A=T;B=C;	A/A	A/B	A/B	A/A	A/B
chr01	2741034	A=G;B=A;	B/B	A/B	A/B	B/B	A/B
chr01	2741328	A=C;B=T;	B/B	A/B	A/B	B/B	A/B
chr01	2741349	A=T;B=G;	B/B	A/B	A/B	B/B	A/B
chr01	2741351	A=A;B=G;	B/B	A/B	A/B	B/B	A/B
chr01	2741386	A=T;B=A;	B/B	A/B	A/B	B/B	A/B
chr01	2741388	A=T;B=C;	B/B	A/B	A/B	B/B	A/B
chr01	2741403	A=A;B=C;	B/B	A/B	A/B	B/B	A/B
chr01	2741456	A=C;B=T;	B/B	A/B	A/B	B/B	A/B
chr01	2741460	A=A;B=T;	B/B	A/B	A/B	B/B	A/B
chr01	2741485	A=G;B=T;	B/B	A/B	A/B	B/B	A/B
chr01	2741591	A=A;B=C;	B/B	A/B	A/B	B/B	A/B
chr01	2741630	A=C;B=T;	B/B	A/B	A/B	B/B	A/B
chr01	2741637	A=G;B=C;	B/B	A/B	A/B	B/B	A/B
chr01	2741754	A=T;B=C;	B/B	A/B	A/B	B/B	A/B
chr01	2741958	A=C;B=T;	B/B	A/B	A/B	B/B	A/B
chr01	2741999	A=G;B=T;	B/B	A/B	A/B	B/B	A/B
chr01	2742018	A=T;B=C;	B/B	A/B	A/B	B/B	A/B
chr01	2743829	A=T;B=C;	A/A	A/B	A/B	A/A	A/B
chr01	2744363	A=C;B=T;	A/A	A/B	A/B	A/A	A/B
chr01	2744419	A=C;B=T;	A/A	A/B	A/B	A/A	A/B
chr01	2744545	A=C;B=T;	B/B	A/B	A/B	B/B	A/B
chr01	2744866	A=G;B=A;	B/B	A/B	A/B	B/B	A/B
chr01	2744884	A=C;B=T;	B/B	A/B	A/B	B/B	A/B
chr01	2745094	A=G;B=A;	A/A	A/B	A/B	A/A	A/B
chr01	2745122	A=C;B=T;	A/A	A/B	A/B	A/A	A/B
chr01	2747060	A=T;B=C;	A/A	A/B	A/B	A/A	A/B
chr01	2748035	A=C;B=A;	A/A	A/B	A/B	A/A	A/B
chr01	2748299	A=G;B=T;	A/A	A/B	A/B	A/A	A/B
chr01	2748353	A=C;B=T;	A/A	A/B	A/B	A/A	A/B
chr01	2748418	A=G;B=A;	B/B	A/B	A/B	B/B	A/B
chr01	2748443	A=G;B=A;	B/B	A/B	A/B	B/B	A/B
chr01	2748915	A=T;B=A;	A/A	A/B	A/B	A/A	A/B
chr01	2749098	A=G;B=A;	A/A	A/B	A/B	A/A	A/B
chr01	2750433	A=T;B=G;	B/B	A/B	A/B	B/B	A/B
chr01	2750542	A=T;B=G;	B/B	A/B	A/B	B/B	A/B
chr01	2750650	A=G;B=A;	A/A	A/B	A/B	A/A	A/B
chr01	2750730	A=A;B=C;	B/B	A/B	A/B	B/B	A/B
chr01	2750867	A=C;B=T;	B/B	A/B	A/B	B/B	A/B
chr01	2750918	A=G;B=A;	B/B	A/B	A/B	B/B	A/B
chr01	2750957	A=C;B=A;	B/B	A/B	A/B	B/B	A/B
chr01	2751051	A=C;B=T;	B/B	A/B	A/B	B/B	A/B
chr01	2751099	A=A;B=C;	B/B	A/B	A/B	B/B	A/B
chr01	2751183	A=C;B=T;	A/A	A/B	A/B	A/A	A/B
chr01	2751187	A=T;B=A;	B/B	A/B	A/B	B/B	A/B
chr01	2751189	A=G;B=A;	B/B	A/B	A/B	B/B	A/B
chr01	2751213	A=T;B=C;	B/B	A/B	A/B	B/B	A/B
chr01	2751222	A=G;B=A;	A/A	A/B	A/B	A/A	A/B
chr01	2751326	A=G;B=A;	B/B	A/B	A/B	B/B	A/B
chr01	2751459	A=A;B=G;	B/B	A/B	A/B	B/B	A/B
chr01	2751629	A=T;B=C;	B/B	A/B	A/B	B/B	A/B
chr01	2751657	A=G;B=A;	B/B	A/B	A/B	B/B	A/B
chr01	2751773	A=C;B=T;	B/B	A/B	A/B	B/B	A/B
chr01	2751777	A=A;B=G;	B/B	A/B	A/B	B/B	A/B
chr01	2751801	A=A;B=C;	B/B	A/B	A/B	B/B	A/B
chr01	2751806	A=C;B=T;	B/B	A/B	A/B	B/B	A/B
chr01	2751838	A=C;B=T;	B/B	A/B	A/B	B/B	A/B
chr01	2751865	A=A;B=C;	B/B	A/B	A/B	B/B	A/B
chr01	2751884	A=C;B=A;	B/B	A/B	A/B	B/B	A/B
chr01	2751885	A=T;B=C;	B/B	A/B	A/B	B/B	A/B
chr01	2751897	A=C;B=G;	B/B	A/B	A/B	B/B	A/B
chr01	2751912	A=C;B=T;	B/B	A/B	A/B	B/B	A/B
chr01	2751935	A=G;B=A;	A/A	A/B	A/B	A/A	A/B
chr01	2751977	A=T;B=G;	B/B	A/B	A/B	B/B	A/B
chr01	2751980	A=G;B=T;	B/B	A/B	A/B	B/B	A/B
chr01	2752023	A=C;B=T;	B/B	A/B	A/B	B/B	A/B
chr01	2752122	A=G;B=T;	B/B	A/B	A/B	B/B	A/B
chr01	2752164	A=G;B=T;	B/B	A/B	A/B	B/B	A/B
chr01	2752261	A=T;B=C;	A/A	A/B	A/B	A/A	A/B
chr01	2752310	A=T;B=C;	B/B	A/B	A/B	B/B	A/B
chr01	2753303	A=C;B=T;	B/B	A/B	A/B	B/B	A/B
chr01	2753359	A=G;B=A;	B/B	A/B	A/B	B/B	A/B
chr01	2753413	A=A;B=C;	B/B	A/B	A/B	B/B	A/B
chr01	2754377	A=T;B=C;	B/B	A/B	B/B	B/B	A/B
chr01	2754469	A=A;B=G;	B/B	A/B	A/B	B/B	A/B
chr01	2754601	A=T;B=A;	B/B	A/B	B/B	B/B	A/B
chr01	2754616	A=C;B=T;	B/B	A/B	A/B	B/B	A/B
chr01	2754627	A=T;B=C;	B/B	A/B	A/B	B/B	A/B
chr01	2754756	A=T;B=G;	B/B	A/B	A/B	B/B	A/B
chr01	2755124	A=T;B=C;	B/B	A/B	A/B	B/B	A/B
chr01	2755229	A=T;B=G;	A/B	A/A	A/B	A/B	A/B
chr01	2755307	A=G;B=T;	A/A	B/B	A/B	A/A	A/B
chr01	2755379	A=T;B=C;	A/A	A/B	A/B	A/A	A/B
chr01	2755739	A=T;B=C;	B/B	A/B	A/B	B/B	A/B
chr01	2755765	A=A;B=T;	B/B	A/B	A/B	B/B	A/B
chr01	2755800	A=T;B=G;	B/B	A/B	A/B	B/B	A/B
chr01	2755804	A=G;B=A;	B/B	A/B	A/B	B/B	A/B
chr01	2755961	A=C;B=T;	A/A	A/B	A/B	A/A	A/B
chr01	2756000	A=A;B=C;	B/B	A/B	A/B	B/B	A/B
chr01	2756153	A=G;B=A;	B/B	A/B	A/B	B/B	A/B
chr01	2756188	A=T;B=C;	A/A	A/B	A/B	A/A	A/B
chr01	2756194	A=G;B=A;	B/B	A/B	A/B	B/B	A/B
chr01	2756260	A=A;B=G;	B/B	A/B	A/B	B/B	A/B
chr01	2756792	A=C;B=T;	A/A	A/B	A/B	A/A	A/B
chr01	2760756	A=A;B=G;	A/A	A/B	A/B	A/A	A/B
chr01	2762268	A=C;B=T;	A/A	A/B	A/B	A/A	A/B
chr01	2762941	A=T;B=C;	A/A	A/B	A/B	A/A	A/B
chr01	2763131	A=G;B=T;	A/A	A/B	A/B	A/A	A/B
chr01	2763684	A=G;B=A;	A/A	A/B	A/B	A/A	A/B
chr01	2763781	A=G;B=A;	A/A	A/B	A/B	A/A	A/B
chr01	2763814	A=G;B=A;	A/A	A/B	A/B	A/A	A/B
chr01	2764918	A=G;B=A;	A/A	A/B	A/B	A/A	A/B
chr01	2764936	A=C;B=T;	A/A	A/B	A/B	A/A	A/B
chr01	2764965	A=G;B=A;	A/A	A/B	A/B	A/A	A/B
chr01	2765201	A=C;B=T;	A/A	A/B	A/B	A/A	A/B
chr01	2765361	A=G;B=T;	A/A	A/B	A/B	A/A	A/B
chr01	2765456	A=C;B=T;	A/A	A/B	A/B	A/A	A/B
chr01	2765471	A=G;B=A;	B/B	A/B	A/B	A/B	A/B
chr01	2765593	A=G;B=A;	B/B	A/B	A/B	B/B	A/B
chr01	2767475	A=T;B=C;	B/B	A/B	A/B	B/B	A/B
chr01	2769833	A=G;B=A;	A/A	A/B	A/B	A/A	A/B
chr01	2773262	A=G;B=A;	A/A	A/B	A/B	A/A	A/B
chr01	2790874	A=A;B=C;	A/A	A/B	A/B	A/A	A/B
chr01	2790991	A=T;B=G;	B/B	A/B	A/B	B/B	A/B
chr01	2791001	A=T;B=C;	B/B	A/B	A/B	B/B	A/B
chr01	2791011	A=G;B=A;	A/A	A/B	A/B	A/A	A/B
chr01	2791014	A=G;B=A;	A/A	A/B	A/B	A/A	A/B
chr01	2791022	A=A;B=G;	B/B	A/B	A/B	B/B	A/B
chr01	2791029	A=G;B=A;	A/A	A/B	A/B	A/A	A/B
chr01	2791063	A=A;B=T;	B/B	A/B	A/B	B/B	A/B
chr01	2792009	A=G;B=A;	A/A	A/B	A/B	A/A	A/B
chr01	2792823	A=G;B=T;	A/A	A/B	A/B	A/A	A/B
chr01	2793203	A=G;B=A;	A/A	A/B	A/B	A/A	A/B
chr01	2793579	A=A;B=C;	A/A	A/B	A/B	A/A	A/B
chr01	2793581	A=T;B=G;	A/A	A/B	A/B	A/A	A/B
chr01	2795388	A=G;B=A;	A/A	A/B	A/B	A/A	A/B
chr01	2798268	A=G;B=A;	A/A	A/B	A/B	A/A	A/B
chr01	2798410	A=G;B=A;	A/A	A/B	A/B	A/A	A/B
chr01	2798450	A=T;B=A;	B/B	A/B	A/B	B/B	A/B
chr01	2798526	A=G;B=A;	A/A	A/B	A/B	A/A	A/B
chr01	2798588	A=C;B=A;	A/A	A/B	A/B	A/A	A/B
chr01	2798986	A=T;B=C;	A/A	A/B	A/B	A/A	A/B
chr01	2799885	A=G;B=A;	A/A	A/B	A/B	A/A	A/B
chr01	2800546	A=A;B=C;	A/A	A/B	A/B	A/A	A/B
chr01	2800895	A=C;B=T;	A/A	A/B	A/B	A/A	A/B
chr01	2801768	A=C;B=A;	A/A	A/B	A/B	A/A	A/B
chr01	2801934	A=A;B=C;	A/A	A/B	A/B	A/A	A/B
chr01	2801957	A=C;B=A;	A/A	A/B	A/B	A/A	A/B
chr01	2801969	A=C;B=T;	A/A	A/B	A/B	A/A	A/B
chr01	2801975	A=G;B=A;	A/A	A/B	A/B	A/A	A/B
chr01	2801984	A=T;B=G;	A/A	A/B	A/B	A/A	A/B
chr01	2802059	A=T;B=A;	A/A	A/B	A/B	A/A	A/B
chr01	2802140	A=T;B=C;	A/A	A/B	A/B	A/A	A/B
chr01	2802232	A=C;B=T;	A/A	A/B	A/B	A/A	A/B
chr01	2802484	A=A;B=G;	A/A	A/B	A/B	A/A	A/B
chr01	2802645	A=G;B=C;	A/A	A/B	A/B	A/A	A/B
chr01	2802658	A=C;B=T;	A/A	A/B	A/B	A/A	A/B
chr01	2802706	A=C;B=T;	A/A	A/B	A/B	A/A	A/B
chr01	2802757	A=C;B=T;	A/A	A/B	A/B	A/A	A/B
chr01	2802762	A=T;B=C;	A/A	A/B	A/B	A/A	A/B
chr01	2802772	A=C;B=A;	A/A	A/B	A/B	A/A	A/B
chr01	2802784	A=T;B=G;	A/A	A/B	A/B	A/A	A/B
chr01	2802795	A=A;B=T;	A/A	A/B	A/B	A/A	A/B
chr01	2803113	A=A;B=T;	A/A	A/B	A/B	A/A	A/B
chr01	2803181	A=T;B=G;	A/A	A/B	A/B	A/A	A/B
chr01	2803408	A=T;B=C;	A/A	A/B	A/B	A/A	A/B
chr01	2803414	A=G;B=A;	A/A	A/B	A/B	A/A	A/B
chr01	2803458	A=C;B=T;	A/A	A/B	A/B	A/A	A/B
chr01	2803597	A=C;B=G;	A/A	A/B	A/B	A/A	A/B
chr01	2803726	A=T;B=C;	A/A	A/B	A/B	A/A	A/B
chr01	2803742	A=T;B=A;	A/A	A/B	A/B	A/A	A/B
chr01	2803750	A=A;B=G;	A/A	A/B	A/B	A/A	A/B
chr01	2803885	A=C;B=T;	A/A	A/B	A/B	A/A	A/B
chr01	2811777	A=C;B=T;	B/B	A/B	A/B	B/B	A/B
chr01	2811876	A=C;B=T;	B/B	A/B	A/B	B/B	A/B
chr01	2811934	A=G;B=C;	B/B	A/B	A/B	B/B	A/B
chr01	2811935	A=G;B=A;	B/B	A/B	A/B	B/B	A/B
chr01	2811996	A=C;B=T;	B/B	A/B	A/B	B/B	A/B
chr01	2812003	A=C;B=A;	B/B	A/B	A/B	B/B	A/B
chr01	2812012	A=T;B=A;	B/B	A/B	A/B	B/B	A/B
chr01	2812021	A=A;B=G;	B/B	A/B	A/B	B/B	A/B
chr01	2812041	A=T;B=C;	A/A	A/B	A/B	A/A	A/B
chr01	2812077	A=G;B=A;	B/B	A/B	A/B	B/B	A/B
chr01	2812123	A=G;B=C;	B/B	A/B	A/B	B/B	A/B
chr01	2812157	A=A;B=G;	B/B	A/B	A/B	B/B	A/B
chr01	2812266	A=T;B=C;	B/B	A/B	A/B	B/B	A/B
chr01	2812284	A=G;B=A;	B/B	A/B	A/B	B/B	A/B
chr01	2812400	A=T;B=C;	A/A	A/B	A/B	A/A	A/B
chr01	2812407	A=T;B=C;	B/B	A/B	A/B	B/B	A/B
chr01	2812408	A=A;B=G;	B/B	A/B	A/B	B/B	A/B
chr01	2812413	A=C;B=T;	A/A	A/B	A/B	A/A	A/B
chr01	2812443	A=C;B=T;	A/A	A/B	A/B	A/A	A/B
chr01	2822898	A=T;B=A;	A/A	A/B	A/B	A/A	A/B
chr01	2837040	A=C;B=T;	A/A	A/B	A/B	A/A	A/B
chr01	2837607	A=T;B=A;	A/A	A/B	A/B	A/A	A/B
chr01	2837626	A=C;B=T;	A/A	A/B	A/B	A/A	A/B
chr01	2839304	A=G;B=A;	A/A	A/B	A/B	A/A	A/B
chr01	2839378	A=G;B=A;	A/A	A/B	A/B	A/A	A/B
chr01	2848577	A=A;B=G;	B/B	A/B	A/B	B/B	A/B
chr01	2850041	A=G;B=A;	A/A	A/B	A/B	A/A	A/B
chr01	2850174	A=C;B=T;	A/A	A/B	A/B	A/A	A/B
chr01	2850194	A=C;B=T;	A/A	A/B	A/B	A/A	A/B
chr01	2850238	A=T;B=C;	A/A	A/B	A/B	A/A	A/B
chr01	2850327	A=G;B=A;	A/A	A/B	A/B	A/A	A/B
chr01	2850786	A=C;B=T;	A/A	A/B	A/B	A/A	A/B
chr01	2853607	A=A;B=C;	A/A	A/B	A/B	A/A	A/B
chr01	2854198	A=A;B=G;	A/A	A/B	A/B	A/A	A/B
chr01	2854894	A=A;B=C;	A/A	A/B	A/B	A/A	A/B
chr01	2858433	A=C;B=T;	A/A	A/B	A/B	A/A	A/B
chr01	2858495	A=C;B=T;	A/A	A/B	A/B	A/A	A/B
chr01	2858539	A=G;B=A;	A/A	A/B	A/B	A/A	A/B
chr01	2858595	A=A;B=G;	A/A	A/B	A/B	A/A	A/B
chr01	2858984	A=A;B=G;	A/A	A/B	A/B	A/A	A/B
chr01	2861511	A=C;B=T;	A/A	A/B	A/B	A/A	A/B
chr01	2861623	A=G;B=A;	A/A	A/B	A/B	A/A	A/B
chr01	2861808	A=C;B=G;	A/A	A/B	A/B	A/A	A/B
chr01	2861809	A=A;B=G;	A/A	A/B	A/B	A/A	A/B
chr01	2861915	A=A;B=T;	A/A	A/B	A/B	A/A	A/B
chr01	2861989	A=G;B=A;	A/A	A/B	A/B	A/A	A/B
chr01	2862019	A=C;B=T;	A/A	A/B	A/B	A/A	A/B
chr01	2862349	A=C;B=T;	A/A	A/B	A/B	A/A	A/B
chr01	2862521	A=C;B=G;	A/A	A/B	A/B	A/A	A/B
chr01	2862566	A=G;B=C;	A/A	A/B	A/B	A/A	A/B
chr01	2863425	A=C;B=T;	A/A	A/B	A/B	A/A	A/B
chr01	2864089	A=A;B=G;	A/A	A/B	A/B	A/A	A/B
chr01	2864621	A=A;B=C;	A/A	A/B	A/B	A/A	A/B
chr01	2864930	A=G;B=T;	A/A	A/B	A/B	A/A	A/B
chr01	2865494	A=G;B=T;	A/A	A/B	A/B	A/A	A/B
chr01	2867864	A=G;B=A;	A/A	A/B	A/B	A/A	A/B
chr01	2868255	A=C;B=T;	A/A	A/B	A/B	A/A	A/B
chr01	2868603	A=G;B=A;	A/A	A/B	A/B	A/A	A/B
chr01	2869391	A=G;B=A;	A/A	A/B	A/B	A/A	A/B
chr01	2869475	A=C;B=T;	A/A	A/B	A/B	A/A	A/B
chr01	2870341	A=G;B=A;	A/A	A/B	A/B	A/A	A/B
chr01	2870781	A=G;B=A;	A/A	A/B	A/B	A/A	A/B
chr01	2871200	A=T;B=C;	A/A	A/B	A/B	A/A	A/B
chr01	2871401	A=A;B=G;	A/A	A/B	A/B	A/A	A/B
chr01	2872114	A=G;B=T;	A/A	A/B	A/B	A/A	A/B
chr01	2873074	A=T;B=G;	A/A	A/B	A/B	A/A	A/B
chr01	2875750	A=C;B=T;	A/A	A/B	A/B	A/A	A/B
chr01	2879490	A=G;B=T;	A/A	A/B	A/B	A/A	A/B
chr01	2882395	A=A;B=G;	A/A	A/B	A/B	A/A	A/B
chr01	2886294	A=A;B=G;	A/A	A/B	A/B	A/A	A/B
chr01	2892397	A=G;B=A;	A/A	A/B	A/B	A/A	A/B
chr01	2896044	A=C;B=T;	A/A	A/B	A/B	A/A	A/B
chr01	2896538	A=A;B=T;	A/A	A/B	A/B	A/A	A/B
chr01	2899033	A=C;B=T;	A/A	A/B	A/B	A/A	A/B
chr01	2899285	A=G;B=A;	A/A	A/B	A/B	A/A	A/B
chr01	2900776	A=G;B=A;	A/A	A/B	A/B	A/A	A/B
chr01	2900786	A=G;B=A;	A/A	A/B	A/B	A/A	A/B
chr01	2900797	A=A;B=G;	A/A	A/B	A/B	A/A	A/B
chr01	2900801	A=A;B=C;	A/A	A/B	A/B	A/A	A/B
chr01	2900832	A=G;B=A;	A/A	A/B	A/B	A/A	A/B
chr01	2900991	A=G;B=A;	A/A	A/B	A/B	A/A	A/B
chr01	2904452	A=C;B=T;	A/A	A/B	A/B	A/A	A/B
chr01	2904922	A=T;B=A;	A/A	A/B	A/B	A/A	A/B
chr01	2905841	A=T;B=A;	A/A	A/B	A/B	A/A	A/B
chr01	2906518	A=G;B=A;	A/A	A/B	A/B	A/A	A/B
chr01	2959267	A=C;B=G;	A/A	A/B	A/B	A/A	A/B
chr01	2961713	A=G;B=A;	B/B	A/B	B/B	B/B	A/B
chr01	2961721	A=C;B=A;	B/B	A/B	B/B	B/B	A/B
chr01	2961741	A=G;B=A;	B/B	A/B	B/B	B/B	A/B
chr01	2961744	A=G;B=A;	B/B	A/B	B/B	B/B	A/B
chr01	2961769	A=A;B=T;	B/B	A/B	B/B	B/B	A/B
chr01	3047955	A=A;B=T;	A/A	A/B	A/B	A/A	A/B
chr01	3096321	A=T;B=C;	A/A	A/B	A/B	A/A	A/B
chr01	3113074	A=G;B=A;	A/A	A/B	A/B	A/A	A/B
chr01	3134829	A=G;B=A;	B/B	B/B	B/B	A/B	A/B
chr01	3134871	A=G;B=A;	B/B	B/B	B/B	A/B	A/B
chr01	3134878	A=C;B=T;	B/B	A/B	B/B	A/B	A/B
chr01	3140187	A=T;B=C;	B/B	B/B	A/B	A/B	A/B
chr01	3184457	A=T;B=G;	A/A	A/B	A/B	A/A	A/B
chr01	3288795	A=C;B=T;	B/B	B/B	A/B	A/B	A/B
chr01	3288797	A=A;B=G;	B/B	B/B	B/B	A/B	A/B
chr01	3294375	A=G;B=T;	B/B	B/B	B/B	A/B	A/B
chr01	3294443	A=C;B=T;	B/B	B/B	B/B	A/B	A/B
chr01	3311190	A=A;B=T;	B/B	B/B	B/B	A/A	A/B
chr01	3321296	A=G;B=A;	B/B	B/B	B/B	A/B	A/B
chr01	3329456	A=A;B=G;	A/A	A/B	A/B	A/A	A/B
chr01	3340172	A=C;B=T;	B/B	A/B	B/B	B/B	A/B
chr01	3355650	A=G;B=C;	B/B	A/B	B/B	B/B	A/B
chr01	3355677	A=A;B=G;	B/B	A/B	B/B	B/B	A/B
chr01	3355759	A=A;B=T;	B/B	A/B	B/B	B/B	A/B
chr01	3355770	A=C;B=G;	B/B	A/B	B/B	B/B	A/B
chr01	3355772	A=A;B=G;	B/B	A/B	B/B	B/B	A/B
chr01	3729628	A=T;B=C;	B/B	A/B	B/B	B/B	A/B
chr01	3735825	A=T;B=C;	B/B	B/B	B/B	A/B	A/B
chr01	3819117	A=A;B=G;	B/B	A/B	B/B	B/B	A/B
chr01	3825743	A=C;B=T;	A/B	B/B	A/B	A/B	A/B
chr01	3880554	A=T;B=C;	B/B	A/B	A/B	A/B	A/B
chr01	3917468	A=A;B=G;	B/B	A/B	A/B	B/B	A/B
chr01	3944572	A=C;B=T;	B/B	A/B	A/B	B/B	A/B
chr01	4010811	A=T;B=G;	B/B	B/B	A/B	A/B	A/B
chr01	4170549	A=G;B=A;	A/A	A/A	A/B	A/A	A/B
chr01	4170703	A=G;B=A;	B/B	B/B	A/B	B/B	A/B
chr01	4170732	A=G;B=A;	B/B	B/B	A/B	B/B	A/B
chr01	4170766	A=C;B=T;	B/B	B/B	A/B	B/B	A/B
chr01	4170954	A=G;B=A;	B/B	B/B	A/B	B/B	A/B
chr01	4177216	A=G;B=A;	B/B	A/B	A/B	B/B	A/B
chr01	4222323	A=A;B=G;	B/B	A/B	B/B	B/B	A/B
chr01	4382642	A=T;B=A;	B/B	A/B	B/B	B/B	A/B
chr01	4444296	A=A;B=T;	B/B	A/B	A/B	B/B	A/B
chr01	4477807	A=G;B=A;	B/B	./.	A/B	./.	A/B
chr01	4477862	A=A;B=C;	B/B	./.	B/B	A/A	A/B
chr01	4523211	A=C;B=T;	B/B	A/B	A/B	A/B	A/B
chr01	4691865	A=C;B=T;	B/B	A/B	A/B	B/B	A/B
chr01	4691913	A=G;B=A;	B/B	A/B	A/B	A/B	A/B
chr01	4789316	A=C;B=T;	B/B	A/B	A/B	B/B	A/B
chr01	4835325	A=T;B=A;	B/B	A/B	B/B	B/B	A/B
chr01	4835326	A=T;B=A;	B/B	A/B	B/B	B/B	A/B
chr01	4835337	A=T;B=C;	B/B	A/B	B/B	B/B	A/B
chr01	4835342	A=G;B=A;	B/B	A/B	B/B	B/B	A/B
chr01	4835354	A=C;B=T;	B/B	A/B	B/B	A/B	A/B
chr01	4835414	A=C;B=T;	B/B	A/B	B/B	A/B	A/B
chr01	5051785	A=G;B=A;	B/B	B/B	A/B	B/B	A/B
chr01	5174758	A=G;B=C;	B/B	B/B	B/B	A/B	A/B
chr01	5176426	A=T;B=C;	B/B	B/B	B/B	A/B	A/B
chr01	5177828	A=T;B=C;	B/B	A/B	B/B	B/B	A/B
chr01	5177854	A=G;B=T;	B/B	A/B	A/B	A/B	A/B
chr01	5186820	A=G;B=T;	B/B	A/B	B/B	A/B	A/B
chr01	5192523	A=C;B=T;	B/B	A/B	A/B	A/B	A/B
chr01	5225423	A=C;B=T;	B/B	A/B	B/B	B/B	A/B
chr01	5267431	A=C;B=T;	B/B	A/B	A/B	A/B	A/B
chr01	5306986	A=G;B=A;	B/B	A/B	B/B	A/B	A/B
chr01	5408510	A=C;B=A;	B/B	A/B	B/B	A/B	A/B
chr01	5421072	A=A;B=G;	B/B	A/B	B/B	B/B	A/B
chr01	5421096	A=T;B=C;	B/B	A/B	B/B	B/B	A/B
chr01	5421097	A=A;B=G;	B/B	A/B	B/B	B/B	A/B
chr01	5421100	A=C;B=T;	B/B	A/B	B/B	B/B	A/B
chr01	5459865	A=C;B=T;	B/B	A/B	A/B	A/B	A/B
chr01	5465367	A=C;B=T;	B/B	B/B	A/B	A/B	A/B
chr01	5465429	A=C;B=T;	B/B	B/B	B/B	A/B	A/B
chr01	5474320	A=C;B=T;	B/B	B/B	A/B	B/B	A/B
chr01	5481419	A=G;B=A;	B/B	A/B	B/B	A/B	A/B
chr01	5481465	A=G;B=A;	B/B	A/B	B/B	A/B	A/B
chr01	5573674	A=C;B=G;	B/B	A/B	B/B	A/B	A/B
chr01	5591957	A=G;B=A;	B/B	A/B	A/B	A/B	A/B
chr01	5602316	A=A;B=G;	B/B	B/B	B/B	A/B	A/B
chr01	5661172	A=C;B=T;	A/A	A/B	A/A	A/B	A/B
chr01	5673203	A=C;B=T;	B/B	A/B	A/B	A/B	A/B
chr01	5673221	A=C;B=T;	B/B	A/B	A/B	A/B	A/B
chr01	5696474	A=C;B=T;	B/B	B/B	B/B	A/B	A/B
chr01	5696559	A=A;B=G;	B/B	B/B	B/B	A/B	A/B
chr01	5696600	A=C;B=T;	B/B	B/B	B/B	A/B	A/B
chr01	5696621	A=T;B=C;	B/B	A/B	B/B	A/B	A/B
chr01	5702627	A=T;B=A;	B/B	A/B	A/B	A/B	A/B
chr01	5716884	A=A;B=T;	B/B	A/B	A/B	A/B	A/B
chr01	5747501	A=G;B=A;	B/B	A/B	B/B	A/B	A/B
chr01	5760853	A=C;B=G;	A/A	A/B	A/A	A/B	A/B
chr01	5923480	A=G;B=A;	B/B	A/B	B/B	A/B	A/B
chr01	5924290	A=C;B=T;	B/B	A/B	B/B	A/B	A/B
chr01	5962224	A=G;B=A;	B/B	A/B	A/B	A/B	A/B
chr01	6158474	A=G;B=A;	B/B	A/B	B/B	A/B	A/B
chr01	6158478	A=C;B=T;	B/B	A/B	B/B	A/B	A/B
chr01	6158481	A=G;B=A;	B/B	A/B	B/B	A/B	A/B
chr01	6158500	A=G;B=A;	B/B	A/B	B/B	A/B	A/B
chr01	6230693	A=G;B=T;	B/B	A/B	B/B	A/B	A/B
chr01	6260952	A=C;B=T;	B/B	A/B	B/B	A/B	A/B
chr01	6260962	A=C;B=G;	B/B	A/B	B/B	A/B	A/B
chr01	6302928	A=C;B=T;	B/B	A/B	B/B	A/B	A/B
chr01	6310563	A=G;B=A;	B/B	A/B	B/B	A/B	A/B
chr01	6310644	A=C;B=T;	B/B	A/B	B/B	A/B	A/B
chr01	6310680	A=G;B=A;	B/B	A/B	B/B	A/B	A/B
chr01	6310721	A=C;B=T;	B/B	A/B	B/B	A/B	A/B
chr01	6310769	A=A;B=G;	B/B	A/B	B/B	A/B	A/B
chr01	6310771	A=G;B=A;	B/B	A/B	B/B	A/B	A/B
chr01	6324939	A=T;B=A;	B/B	A/B	B/B	A/B	A/B
chr01	6347718	A=C;B=T;	B/B	A/B	A/B	A/B	A/B
chr01	6347774	A=T;B=C;	B/B	B/B	A/B	B/B	A/B
chr01	6347778	A=C;B=T;	B/B	B/B	A/B	B/B	A/B
chr01	6347797	A=C;B=T;	B/B	B/B	A/B	B/B	A/B
chr01	6349343	A=G;B=A;	B/B	A/B	A/B	A/B	A/B
chr01	6385694	A=T;B=C;	A/A	A/B	A/B	A/B	A/B
chr01	6520771	A=G;B=C;	B/B	A/B	B/B	A/B	A/B
chr01	6538945	A=C;B=T;	B/B	A/B	B/B	A/B	A/B
chr01	6539150	A=T;B=C;	B/B	B/B	A/B	B/B	A/B
chr01	6539234	A=C;B=T;	B/B	A/B	B/B	A/B	A/B
chr01	6541206	A=C;B=T;	B/B	A/B	A/B	A/B	A/B
chr01	6635401	A=G;B=A;	B/B	A/B	A/B	A/B	A/B
chr01	6635459	A=A;B=T;	B/B	A/B	A/B	A/B	A/B
chr01	6750575	A=T;B=C;	B/B	A/B	B/B	B/B	A/B
chr01	6780513	A=A;B=T;	B/B	B/B	B/B	A/B	A/B
chr01	6825031	A=G;B=A;	B/B	B/B	B/B	A/B	A/B
chr01	6825037	A=T;B=C;	B/B	B/B	B/B	A/B	A/B
chr01	7090335	A=C;B=T;	B/B	B/B	A/B	A/B	A/B
chr01	7148392	A=T;B=A;	B/B	B/B	A/B	B/B	A/B
chr01	7190420	A=T;B=C;	B/B	A/B	A/B	A/B	A/B
chr01	7191549	A=C;B=T;	B/B	A/B	B/B	B/B	A/B
chr01	7191566	A=C;B=T;	B/B	A/B	B/B	B/B	A/B
chr01	7210205	A=C;B=T;	B/B	A/B	A/B	A/B	A/B
chr01	7210331	A=C;B=T;	B/B	A/B	A/B	A/B	A/B
chr01	7210349	A=G;B=A;	B/B	A/B	A/B	A/B	A/B
chr01	7210765	A=A;B=G;	B/B	B/B	A/B	B/B	A/B
chr01	7210851	A=T;B=C;	B/B	B/B	A/B	B/B	A/B
chr01	7210857	A=C;B=T;	B/B	A/B	A/B	A/B	A/B
chr01	7211380	A=G;B=A;	B/B	A/B	A/B	A/B	A/B
chr01	7232688	A=A;B=T;	B/B	A/B	B/B	A/B	A/B
chr01	7232706	A=G;B=A;	B/B	A/B	B/B	A/B	A/B
chr01	7232793	A=G;B=A;	B/B	A/B	A/B	A/B	A/B
chr01	7232796	A=G;B=A;	B/B	B/B	A/B	B/B	A/B
chr01	7243900	A=T;B=G;	B/B	A/B	A/B	A/B	A/B
chr01	7266153	A=T;B=A;	B/B	B/B	A/B	B/B	A/B
chr01	7366584	A=C;B=G;	B/B	A/B	A/B	A/B	A/B
chr01	7372141	A=G;B=A;	B/B	A/B	B/B	B/B	A/B
chr01	7377485	A=G;B=A;	B/B	B/B	B/B	A/B	A/B
chr01	7377487	A=T;B=C;	B/B	B/B	B/B	A/B	A/B
chr01	7377488	A=G;B=A;	B/B	A/B	B/B	A/B	A/B
chr01	7377511	A=C;B=T;	B/B	B/B	B/B	A/B	A/B
chr01	7378630	A=C;B=T;	B/B	B/B	A/B	A/B	A/B
chr01	7378645	A=G;B=A;	B/B	B/B	A/B	A/B	A/B
chr01	7378655	A=C;B=T;	B/B	A/B	A/B	A/B	A/B
chr01	7412220	A=G;B=A;	B/B	A/B	A/B	B/B	A/B
chr01	7636685	A=G;B=A;	B/B	B/B	A/B	A/B	A/B
chr01	7636745	A=C;B=T;	B/B	A/B	A/B	A/B	A/B
chr01	7636887	A=C;B=T;	B/B	A/B	A/B	A/B	A/B
chr01	7636904	A=C;B=T;	B/B	A/B	A/B	B/B	A/B
chr01	7636943	A=C;B=T;	B/B	A/B	A/B	B/B	A/B
chr01	7636949	A=G;B=A;	B/B	A/B	A/B	B/B	A/B
chr01	7636991	A=A;B=G;	B/B	A/B	A/B	B/B	A/B
chr01	7637038	A=C;B=T;	B/B	A/B	A/B	B/B	A/B
chr01	7637462	A=G;B=A;	B/B	B/B	B/B	A/B	A/B
chr01	7657086	A=A;B=G;	B/B	B/B	B/B	A/B	A/B
chr01	7668946	A=C;B=T;	B/B	B/B	B/B	A/B	A/B
chr01	7668947	A=C;B=T;	B/B	B/B	B/B	A/B	A/B
chr01	7668948	A=A;B=G;	B/B	B/B	B/B	A/B	A/B
chr01	7695867	A=T;B=A;	B/B	B/B	B/B	A/B	A/B
chr01	7755908	A=G;B=A;	B/B	A/B	A/B	A/B	A/B
chr01	7835551	A=G;B=A;	B/B	A/B	B/B	B/B	A/B
chr01	7835733	A=A;B=G;	B/B	A/B	B/B	B/B	A/B
chr01	7844698	A=A;B=T;	B/B	A/B	B/B	A/B	A/B
chr01	7884865	A=C;B=T;	B/B	A/B	B/B	A/B	A/B
chr01	7885032	A=G;B=A;	B/B	A/B	B/B	A/B	A/B
chr01	7909057	A=T;B=A;	B/B	B/B	B/B	A/B	A/B
chr01	7917247	A=G;B=A;	B/B	A/B	A/B	A/B	A/B
chr01	8376021	A=C;B=A;	B/B	B/B	A/B	B/B	A/B
chr01	8434969	A=G;B=A;	B/B	B/B	A/B	B/B	A/B
chr01	8442328	A=T;B=C;	B/B	B/B	A/B	B/B	A/B
chr01	9203393	A=A;B=G;	A/A	A/B	A/B	A/A	A/B
chr01	9244832	A=C;B=T;	B/B	A/B	A/B	B/B	A/B
chr01	9324203	A=G;B=A;	B/B	A/B	A/B	B/B	A/B
chr01	9336878	A=T;B=G;	B/B	B/B	A/B	B/B	A/B
chr01	9354693	A=C;B=T;	B/B	B/B	B/B	A/B	A/B
chr01	9356156	A=G;B=T;	B/B	B/B	B/B	A/B	A/B
chr01	9363891	A=T;B=C;	B/B	A/B	B/B	B/B	A/B
chr01	9370378	A=C;B=A;	A/A	A/B	A/B	A/A	A/B
chr01	9385379	A=G;B=A;	A/A	A/B	A/B	A/A	A/B
chr01	9385859	A=T;B=A;	B/B	A/B	A/B	A/B	A/B
chr01	9393755	A=G;B=A;	A/A	A/B	A/B	A/A	A/B
chr01	9404743	A=G;B=T;	A/A	A/B	A/B	A/A	A/B
chr01	9463440	A=G;B=A;	B/B	B/B	A/B	A/B	A/B
chr01	9494161	A=T;B=A;	B/B	A/B	A/B	B/B	A/B
chr01	9621442	A=C;B=T;	B/B	A/B	B/B	B/B	A/B
chr01	9665443	A=C;B=T;	B/B	B/B	A/B	B/B	A/B
chr01	9693742	A=T;B=C;	B/B	B/B	A/B	B/B	A/B
chr01	9728437	A=C;B=G;	B/B	A/B	A/B	B/B	A/B
chr01	9839232	A=G;B=A;	B/B	A/B	A/B	A/B	A/B
chr01	9840683	A=C;B=T;	A/A	A/A	A/B	A/A	A/B
chr01	9844588	A=C;B=T;	B/B	A/B	B/B	A/B	A/B
chr01	9907127	A=C;B=T;	B/B	A/B	B/B	B/B	A/B
chr01	9940561	A=A;B=T;	B/B	A/B	A/B	B/B	A/B
chr01	9955335	A=C;B=A;	B/B	B/B	A/B	A/B	A/B
chr01	9958826	A=G;B=A;	B/B	B/B	A/B	B/B	A/B
chr01	10029360	A=C;B=A;	B/B	A/B	A/B	B/B	A/B
chr01	10059282	A=T;B=C;	B/B	A/B	A/B	B/B	A/B
chr01	10082042	A=G;B=A;	B/B	A/B	A/B	B/B	A/B
chr01	10126178	A=A;B=T;	B/B	B/B	A/B	B/B	A/B
chr01	10262973	A=C;B=G;	B/B	B/B	A/B	B/B	A/B
chr01	10263804	A=G;B=A;	B/B	A/B	B/B	B/B	A/B
chr01	10326194	A=G;B=A;	B/B	B/B	A/B	B/B	A/B
chr01	10328430	A=T;B=C;	B/B	A/B	A/B	A/B	A/B
chr01	10356372	A=T;B=C;	B/B	B/B	A/B	B/B	A/B
chr01	10443301	A=C;B=T;	B/B	A/B	A/B	A/B	A/B
chr01	10443325	A=G;B=T;	B/B	A/B	A/B	A/B	A/B
chr01	10443326	A=G;B=A;	B/B	A/B	A/B	A/B	A/B
chr01	10443345	A=C;B=G;	B/B	A/B	A/B	A/B	A/B
chr01	10443573	A=G;B=T;	B/B	B/B	A/B	B/B	A/B
chr01	10461188	A=C;B=T;	B/B	A/B	A/B	B/B	A/B
chr01	10587779	A=T;B=C;	B/B	A/B	B/B	B/B	A/B
chr01	10587789	A=C;B=T;	B/B	A/B	B/B	B/B	A/B
chr01	10631285	A=C;B=T;	B/B	A/B	A/B	A/B	A/B
chr01	10631328	A=G;B=A;	B/B	A/B	A/B	A/B	A/B
[truncated: 89,505 more rows]
