# Supplementary material for: Mitotic gene conversion can be as important as meiotic conversion in driving genetic variability in plants and other species without early germline segregation
Source: PLoS Biol. 2021 Mar 22;19(3):e3001164. doi: 10.1371/journal.pbio.3001164 (PMC8016264; doi:10.1371/journal.pbio.3001164)
Supplement: S2 Data — (XLSX) [file pbio.3001164.s025.xlsx]

## Sheet: Fig 3_Data
Fig 3A Data							Fig 3B Data							Fig 3C Data							Fig 3D Data							Fig 3E Data
Division	Mitotic impact				Meiotic impact		Division	Mitotic impact				Meiotic impact		Division	Mitotic impact				Meiotic impact		Division	Mitotic impact				Meiotic impact		Division	Mitotic impact	Meiotic impact
	Situation1	Situation2	Situation3	Situation4				Situation1	Situation2	Situation3	Situation4				Situation1	Situation2	Situation3	Situation4				Situation1	Situation2	Situation3	Situation4
1	0.116535	0.224306	0.130662	0.422455	6.50367		1	0.0660345	0.127103	0.0740398	0.239385	6.50367		1	0.0660345	0.127103	0.0740398	0.239385	2.08073		1	0.0713349	0.137305	0.0799829	0.2586	1.33333		1	0.0200126	1.13636
2	0.233069	0.448611	0.261324	0.844911	6.50367		2	0.132069	0.254206	0.14808	0.47877	6.50367		2	0.132069	0.254206	0.14808	0.47877	2.08073		2	0.14267	0.274611	0.159966	0.517199	1.33333		2	0.0400252	1.13636
3	0.349604	0.672917	0.391987	1.26737	6.50367		3	0.198103	0.381309	0.22212	0.718154	6.50367		3	0.198103	0.381309	0.22212	0.718154	2.08073		3	0.214005	0.411916	0.239949	0.775799	1.33333		3	0.0600378	1.13636
4	0.466139	0.897222	0.522649	1.68982	6.50367		4	0.264138	0.508412	0.296159	0.957539	6.50367		4	0.264138	0.508412	0.296159	0.957539	2.08073		4	0.28534	0.549221	0.319931	1.0344	1.33333		4	0.0800503	1.13636
5	0.582673	1.12153	0.653311	2.11228	6.50367		5	0.330172	0.635515	0.370199	1.19692	6.50367		5	0.330172	0.635515	0.370199	1.19692	2.08073		5	0.356674	0.686526	0.399914	1.293	1.33333		5	0.100063	1.13636
6	0.699208	1.34583	0.783973	2.53473	6.50367		6	0.396207	0.762618	0.444239	1.43631	6.50367		6	0.396207	0.762618	0.444239	1.43631	2.08073		6	0.428009	0.823832	0.479897	1.5516	1.33333		6	0.120076	1.13636
7	0.815742	1.57014	0.914635	2.95719	6.50367		7	0.462241	0.889721	0.518279	1.67569	6.50367		7	0.462241	0.889721	0.518279	1.67569	2.08073		7	0.499344	0.961137	0.55988	1.8102	1.33333		7	0.140088	1.13636
8	0.932277	1.79444	1.0453	3.37964	6.50367		8	0.528276	1.01682	0.592319	1.91508	6.50367		8	0.528276	1.01682	0.592319	1.91508	2.08073		8	0.570679	1.09844	0.639863	2.0688	1.33333		8	0.160101	1.13636
9	1.04881	2.01875	1.17596	3.8021	6.50367		9	0.59431	1.14393	0.666359	2.15446	6.50367		9	0.59431	1.14393	0.666359	2.15446	2.08073		9	0.642014	1.23575	0.719846	2.3274	1.33333		9	0.180113	1.13636
10	1.16535	2.24306	1.30662	4.22455	6.50367		10	0.660345	1.27103	0.740398	2.39385	6.50367		10	0.660345	1.27103	0.740398	2.39385	2.08073		10	0.713349	1.37305	0.799829	2.586	1.33333		10	0.200126	1.13636
11	1.28188	2.46736	1.43728	4.64701	6.50367		11	0.726379	1.39813	0.814438	2.63323	6.50367		11	0.726379	1.39813	0.814438	2.63323	2.08073		11	0.784684	1.51036	0.879811	2.8446	1.33333		11	0.220138	1.13636
12	1.39842	2.69167	1.56795	5.06947	6.50367		12	0.792413	1.52524	0.888478	2.87262	6.50367		12	0.792413	1.52524	0.888478	2.87262	2.08073		12	0.856019	1.64766	0.959794	3.1032	1.33333		12	0.240151	1.13636
13	1.51495	2.91597	1.69861	5.49192	6.50367		13	0.858448	1.65234	0.962518	3.112	6.50367		13	0.858448	1.65234	0.962518	3.112	2.08073		13	0.927354	1.78497	1.03978	3.3618	1.33333		13	0.260164	1.13636
14	1.63148	3.14028	1.82927	5.91438	6.50367		14	0.924482	1.77944	1.03656	3.35139	6.50367		14	0.924482	1.77944	1.03656	3.35139	2.08073		14	0.998689	1.92227	1.11976	3.6204	1.33333		14	0.280176	1.13636
15	1.74802	3.36458	1.95993	6.33683	6.50367		15	0.990517	1.90654	1.1106	3.59077	6.50367		15	0.990517	1.90654	1.1106	3.59077	2.08073		15	1.07002	2.05958	1.19974	3.87899	1.33333		15	0.300189	1.13636
16	1.86455	3.58889	2.09059	6.75929	6.50367		16	1.05655	2.03365	1.18464	3.83016	6.50367		16	1.05655	2.03365	1.18464	3.83016	2.08073		16	1.14136	2.19688	1.27973	4.13759	1.33333		16	0.320201	1.13636
17	1.98109	3.8132	2.22126	7.18174	6.50367		17	1.12259	2.16075	1.25868	4.06954	6.50367		17	1.12259	2.16075	1.25868	4.06954	2.08073		17	1.21269	2.33419	1.35971	4.39619	1.33333		17	0.340214	1.13636
18	2.09762	4.0375	2.35192	7.6042	6.50367		18	1.18862	2.28785	1.33272	4.30893	6.50367		18	1.18862	2.28785	1.33272	4.30893	2.08073		18	1.28403	2.47149	1.43969	4.65479	1.33333		18	0.360227	1.13636
19	2.21416	4.26181	2.48258	8.02665	6.50367		19	1.25465	2.41496	1.40676	4.54831	6.50367		19	1.25465	2.41496	1.40676	4.54831	2.08073		19	1.35536	2.6088	1.51967	4.91339	1.33333		19	0.380239	1.13636
20	2.33069	4.48611	2.61324	8.44911	6.50367		20	1.32069	2.54206	1.4808	4.7877	6.50367		20	1.32069	2.54206	1.4808	4.7877	2.08073		20	1.4267	2.74611	1.59966	5.17199	1.33333		20	0.400252	1.13636
21	2.44723	4.71042	2.74391	8.87156	6.50367		21	1.38672	2.66916	1.55484	5.02708	6.50367		21	1.38672	2.66916	1.55484	5.02708	2.08073		21	1.49803	2.88341	1.67964	5.43059	1.33333		21	0.420264	1.13636
22	2.56376	4.93472	2.87457	9.29402	6.50367		22	1.45276	2.79627	1.62888	5.26647	6.50367		22	1.45276	2.79627	1.62888	5.26647	2.08073		22	1.56937	3.02072	1.75962	5.68919	1.33333		22	0.440277	1.13636
23	2.6803	5.15903	3.00523	9.71648	6.50367		23	1.51879	2.92337	1.70292	5.50585	6.50367		23	1.51879	2.92337	1.70292	5.50585	2.08073		23	1.6407	3.15802	1.83961	5.94779	1.33333		23	0.460289	1.13636
24	2.79683	5.38333	3.13589	10.1389	6.50367		24	1.58483	3.05047	1.77696	5.74523	6.50367		24	1.58483	3.05047	1.77696	5.74523	2.08073		24	1.71204	3.29533	1.91959	6.20639	1.33333		24	0.480302	1.13636
25	2.91337	5.60764	3.26655	10.5614	6.50367		25	1.65086	3.17757	1.851	5.98462	6.50367		25	1.65086	3.17757	1.851	5.98462	2.08073		25	1.78337	3.43263	1.99957	6.46499	1.33333		25	0.500315	1.13636
26	3.0299	5.83195	3.39722	10.9838	6.50367		26	1.7169	3.30468	1.92504	6.224	6.50367		26	1.7169	3.30468	1.92504	6.224	2.08073		26	1.85471	3.56994	2.07955	6.72359	1.33333		26	0.520327	1.13636
27	3.14644	6.05625	3.52788	11.4063	6.50367		27	1.78293	3.43178	1.99908	6.46339	6.50367		27	1.78293	3.43178	1.99908	6.46339	2.08073		27	1.92604	3.70724	2.15954	6.98219	1.33333		27	0.54034	1.13636
28	3.26297	6.28056	3.65854	11.8288	6.50367		28	1.84896	3.55888	2.07312	6.70277	6.50367		28	1.84896	3.55888	2.07312	6.70277	2.08073		28	1.99738	3.84455	2.23952	7.24079	1.33333		28	0.560352	1.13636
29	3.3795	6.50486	3.7892	12.2512	6.50367		29	1.915	3.68599	2.14716	6.94216	6.50367		29	1.915	3.68599	2.14716	6.94216	2.08073		29	2.06871	3.98185	2.3195	7.49939	1.33333		29	0.580365	1.13636
30	3.49604	6.72917	3.91987	12.6737	6.50367		30	1.98103	3.81309	2.2212	7.18154	6.50367		30	1.98103	3.81309	2.2212	7.18154	2.08073		30	2.14005	4.11916	2.39949	7.75799	1.33333		30	0.600378	1.13636
31	3.61257	6.95347	4.05053	13.0961	6.50367		31	2.04707	3.94019	2.29524	7.42093	6.50367		31	2.04707	3.94019	2.29524	7.42093	2.08073		31	2.21138	4.25646	2.47947	8.01659	1.33333		31	0.62039	1.13636
32	3.72911	7.17778	4.18119	13.5186	6.50367		32	2.1131	4.0673	2.36928	7.66031	6.50367		32	2.1131	4.0673	2.36928	7.66031	2.08073		32	2.28272	4.39377	2.55945	8.27519	1.33333		32	0.640403	1.13636
33	3.84564	7.40209	4.31185	13.941	6.50367		33	2.17914	4.1944	2.44331	7.8997	6.50367		33	2.17914	4.1944	2.44331	7.8997	2.08073		33	2.35405	4.53107	2.63943	8.53379	1.33333		33	0.660415	1.13636
34	3.96218	7.62639	4.44251	14.3635	6.50367		34	2.24517	4.3215	2.51735	8.13908	6.50367		34	2.24517	4.3215	2.51735	8.13908	2.08073		34	2.42539	4.66838	2.71942	8.79239	1.33333		34	0.680428	1.13636
35	4.07871	7.8507	4.57318	14.7859	6.50367		35	2.31121	4.4486	2.59139	8.37847	6.50367		35	2.31121	4.4486	2.59139	8.37847	2.08073		35	2.49672	4.80568	2.7994	9.05099	1.33333		35	0.70044	1.13636
36	4.19525	8.075	4.70384	15.2084	6.50367		36	2.37724	4.57571	2.66543	8.61785	6.50367		36	2.37724	4.57571	2.66543	8.61785	2.08073		36	2.56806	4.94299	2.87938	9.30959	1.33333		36	0.720453	1.13636
37	4.31178	8.29931	4.8345	15.6309	6.50367		37	2.44327	4.70281	2.73947	8.85724	6.50367		37	2.44327	4.70281	2.73947	8.85724	2.08073		37	2.63939	5.08029	2.95937	9.56819	1.33333		37	0.740466	1.13636
38	4.42832	8.52361	4.96516	16.0533	6.50367		38	2.50931	4.82991	2.81351	9.09662	6.50367		38	2.50931	4.82991	2.81351	9.09662	2.08073		38	2.71073	5.2176	3.03935	9.82679	1.33333		38	0.760478	1.13636
39	4.54485	8.74792	5.09583	16.4758	6.50367		39	2.57534	4.95702	2.88755	9.33601	6.50367		39	2.57534	4.95702	2.88755	9.33601	2.08073		39	2.78206	5.35491	3.11933	10.0854	1.33333		39	0.780491	1.13636
40	4.66139	8.97222	5.22649	16.8982	6.50367		40	2.64138	5.08412	2.96159	9.57539	6.50367		40	2.64138	5.08412	2.96159	9.57539	2.08073		40	2.8534	5.49221	3.19931	10.344	1.33333		40	0.800503	1.13636
41	4.77792	9.19653	5.35715	17.3207	6.50367		41	2.70741	5.21122	3.03563	9.81478	6.50367		41	2.70741	5.21122	3.03563	9.81478	2.08073		41	2.92473	5.62952	3.2793	10.6026	1.33333		41	0.820516	1.13636
42	4.89445	9.42084	5.48781	17.7431	6.50367		42	2.77345	5.33833	3.10967	10.0542	6.50367		42	2.77345	5.33833	3.10967	10.0542	2.08073		42	2.99607	5.76682	3.35928	10.8612	1.33333		42	0.840529	1.13636
43	5.01099	9.64514	5.61847	18.1656	6.50367		43	2.83948	5.46543	3.18371	10.2935	6.50367		43	2.83948	5.46543	3.18371	10.2935	2.08073		43	3.0674	5.90413	3.43926	11.1198	1.33333		43	0.860541	1.13636
44	5.12752	9.86945	5.74914	18.588	6.50367		44	2.90552	5.59253	3.25775	10.5329	6.50367		44	2.90552	5.59253	3.25775	10.5329	2.08073		44	3.13874	6.04143	3.51925	11.3784	1.33333		44	0.880554	1.13636
45	5.24406	10.0938	5.8798	19.0105	6.50367		45	2.97155	5.71963	3.33179	10.7723	6.50367		45	2.97155	5.71963	3.33179	10.7723	2.08073		45	3.21007	6.17874	3.59923	11.637	1.33333		45	0.900566	1.13636
46	5.36059	10.3181	6.01046	19.433	6.50367		46	3.03759	5.84674	3.40583	11.0117	6.50367		46	3.03759	5.84674	3.40583	11.0117	2.08073		46	3.28141	6.31604	3.67921	11.8956	1.33333		46	0.920579	1.13636
47	5.47713	10.5424	6.14112	19.8554	6.50367		47	3.10362	5.97384	3.47987	11.2511	6.50367		47	3.10362	5.97384	3.47987	11.2511	2.08073		47	3.35274	6.45335	3.75919	12.1542	1.33333		47	0.940592	1.13636
48	5.59366	10.7667	6.27178	20.2779	6.50367		48	3.16965	6.10094	3.55391	11.4905	6.50367		48	3.16965	6.10094	3.55391	11.4905	2.08073		48	3.42408	6.59065	3.83918	12.4128	1.33333		48	0.960604	1.13636
49	5.7102	10.991	6.40245	20.7003	6.50367		49	3.23569	6.22805	3.62795	11.7299	6.50367		49	3.23569	6.22805	3.62795	11.7299	2.08073		49	3.49541	6.72796	3.91916	12.6714	1.33333		49	0.980617	1.13636
50	5.82673	11.2153	6.53311	21.1228	6.50367		50	3.30172	6.35515	3.70199	11.9692	6.50367		50	3.30172	6.35515	3.70199	11.9692	2.08073		50	3.56674	6.86526	3.99914	12.93	1.33333		50	1.00063	1.13636
51	5.94327	11.4396	6.66377	21.5452	6.50367		51	3.36776	6.48225	3.77603	12.2086	6.50367		51	3.36776	6.48225	3.77603	12.2086	2.08073		51	3.63808	7.00257	4.07913	13.1886	1.33333		51	1.02064	1.13636
52	6.0598	11.6639	6.79443	21.9677	6.50367		52	3.43379	6.60936	3.85007	12.448	6.50367		52	3.43379	6.60936	3.85007	12.448	2.08073		52	3.70941	7.13987	4.15911	13.4472	1.33333		52	1.04065	1.13636
53	6.17634	11.8882	6.9251	22.3901	6.50367		53	3.49983	6.73646	3.92411	12.6874	6.50367		53	3.49983	6.73646	3.92411	12.6874	2.08073		53	3.78075	7.27718	4.23909	13.7058	1.33333		53	1.06067	1.13636
54	6.29287	12.1125	7.05576	22.8126	6.50367		54	3.56586	6.86356	3.99815	12.9268	6.50367		54	3.56586	6.86356	3.99815	12.9268	2.08073		54	3.85208	7.41448	4.31907	13.9644	1.33333		54	1.08068	1.13636
55	6.4094	12.3368	7.18642	23.2351	6.50367		55	3.6319	6.99066	4.07219	13.1662	6.50367		55	3.6319	6.99066	4.07219	13.1662	2.08073		55	3.92342	7.55179	4.39906	14.223	1.33333		55	1.10069	1.13636
56	6.52594	12.5611	7.31708	23.6575	6.50367		56	3.69793	7.11777	4.14623	13.4055	6.50367		56	3.69793	7.11777	4.14623	13.4055	2.08073		56	3.99475	7.68909	4.47904	14.4816	1.33333		56	1.1207	1.13636
57	6.64247	12.7854	7.44774	24.08	6.50367		57	3.76396	7.24487	4.22027	13.6449	6.50367		57	3.76396	7.24487	4.22027	13.6449	2.08073		57	4.06609	7.8264	4.55902	14.7402	1.33333		57	1.14072	1.13636
58	6.75901	13.0097	7.57841	24.5024	6.50367		58	3.83	7.37197	4.29431	13.8843	6.50367		58	3.83	7.37197	4.29431	13.8843	2.08073		58	4.13742	7.96371	4.63901	14.9988	1.33333		58	1.16073	1.13636
59	6.87554	13.234	7.70907	24.9249	6.50367		59	3.89603	7.49908	4.36835	14.1237	6.50367		59	3.89603	7.49908	4.36835	14.1237	2.08073		59	4.20876	8.10101	4.71899	15.2574	1.33333		59	1.18074	1.13636
60	6.99208	13.4583	7.83973	25.3473	6.50367		60	3.96207	7.62618	4.44239	14.3631	6.50367		60	3.96207	7.62618	4.44239	14.3631	2.08073		60	4.28009	8.23832	4.79897	15.516	1.33333		60	1.20076	1.13636

## Sheet: Fig S6_Data
Fig S6 Data
Samples	Tillers	Tissues	R-cells	NR-cells
H1	H1-t1	Flag leaf	1	0
		Basal leaf	0.9999	0.0001
		Roots	0.9053	0.0947
	H1-t2	Flag leaf	1	0
		Roots	1	0
H8	H8-t1	Flag leaf	1	0
		Basal leaf	0.9998	0.0002
		Roots	0.9067	0.0933
	H8-t2	Flag leaf	1	0
		Roots	1	0
	H8-t3	Flag leaf	1	0
		Roots	1	0
	H8-t4	Flag leaf	1	0
		Roots	1	0
H10	H10-t1	Flag leaf	1	0
		Roots	0.9999	0.0001
H12	H12-t1	Flag leaf	1	0
		Basal leaf	0.9999	0.0001
		Roots	0.9999	0.0001
H14	H14-t1	Flag leaf	1	0
		Roots	0.928	0.072
H15	H15-t1	Flag leaf	1	0
		Basal leaf	0.761	0.239
		Roots	0.8662	0.1338
H17	H17-t1	Flag leaf	1	0
		Roots	1	0
H18	H18-t1	Flag leaf	1	0
		Roots	0.9999	0.0001
H22	H22-t1	Flag leaf	1	0
		Basal leaf	0.9999	0.0001
		Roots	0.9999	0.0001
C1	C1-t1	Flag leaf	0	1
		Roots	0	1
C2	C2-t1	Flag leaf	0	1
		Roots	0	1
C3	C3-t1	Flag leaf	0	1
		Roots	0	1
R-cells: recombinant cells
NR-cells: non-recombinant cells

## Sheet: Fig S9_Data
Fig S9A Data							Fig S9B Data							Fig S9C Data							Fig S9D Data							Fig S9E Data							Fig S9F Data
Division	Mitotic impact				Meiotic impact		Division	Mitotic impact				Meiotic impact		Division	Mitotic impact				Meiotic impact		Division	Mitotic impact				Meiotic impact		Division	Mitotic impact				Meiotic impact		Division	Mitotic impact				Meiotic impact
	Situation1	Situation2	Situation3	Situation4				Situation1	Situation2	Situation3	Situation4				Situation1	Situation2	Situation3	Situation4				Situation1	Situation2	Situation3	Situation4				Situation1	Situation2	Situation3	Situation4				Situation1	Situation2	Situation3	Situation4
1	0.0938384	0.18062	0.105215	0.340178	6.50367		1	0.0938384	0.18062	0.105215	0.340178	2.08073		1	0.0618283	0.119007	0.0693238	0.224137	6.50367		1	0.0618283	0.119007	0.0693238	0.224137	2.08073		1	0.0878613	0.169115	0.0985127	0.31851	6.50367		1	0.0878613	0.169115	0.0985127	0.31851	2.08073
2	0.187677	0.36124	0.210429	0.680357	6.50367		2	0.187677	0.36124	0.210429	0.680357	2.08073		2	0.123657	0.238014	0.138648	0.448274	6.50367		2	0.123657	0.238014	0.138648	0.448274	2.08073		2	0.175723	0.33823	0.197025	0.63702	6.50367		2	0.175723	0.33823	0.197025	0.63702	2.08073
3	0.281515	0.54186	0.315644	1.02054	6.50367		3	0.281515	0.54186	0.315644	1.02054	2.08073		3	0.185485	0.357021	0.207971	0.67241	6.50367		3	0.185485	0.357021	0.207971	0.67241	2.08073		3	0.263584	0.507346	0.295538	0.955531	6.50367		3	0.263584	0.507346	0.295538	0.955531	2.08073
4	0.375354	0.72248	0.420858	1.36071	6.50367		4	0.375354	0.72248	0.420858	1.36071	2.08073		4	0.247313	0.476028	0.277295	0.896547	6.50367		4	0.247313	0.476028	0.277295	0.896547	2.08073		4	0.351445	0.676461	0.394051	1.27404	6.50367		4	0.351445	0.676461	0.394051	1.27404	2.08073
5	0.469192	0.9031	0.526073	1.70089	6.50367		5	0.469192	0.9031	0.526073	1.70089	2.08073		5	0.309141	0.595035	0.346619	1.12068	6.50367		5	0.309141	0.595035	0.346619	1.12068	2.08073		5	0.439306	0.845576	0.492564	1.59255	6.50367		5	0.439306	0.845576	0.492564	1.59255	2.08073
6	0.563031	1.08372	0.631287	2.04107	6.50367		6	0.563031	1.08372	0.631287	2.04107	2.08073		6	0.37097	0.714042	0.415943	1.34482	6.50367		6	0.37097	0.714042	0.415943	1.34482	2.08073		6	0.527168	1.01469	0.591076	1.91106	6.50367		6	0.527168	1.01469	0.591076	1.91106	2.08073
7	0.656869	1.26434	0.736502	2.38125	6.50367		7	0.656869	1.26434	0.736502	2.38125	2.08073		7	0.432798	0.833049	0.485266	1.56896	6.50367		7	0.432798	0.833049	0.485266	1.56896	2.08073		7	0.615029	1.18381	0.689589	2.22957	6.50367		7	0.615029	1.18381	0.689589	2.22957	2.08073
8	0.750708	1.44496	0.841716	2.72143	6.50367		8	0.750708	1.44496	0.841716	2.72143	2.08073		8	0.494626	0.952056	0.55459	1.79309	6.50367		8	0.494626	0.952056	0.55459	1.79309	2.08073		8	0.70289	1.35292	0.788102	2.54808	6.50367		8	0.70289	1.35292	0.788102	2.54808	2.08073
9	0.844546	1.62558	0.946931	3.06161	6.50367		9	0.844546	1.62558	0.946931	3.06161	2.08073		9	0.556455	1.07106	0.623914	2.01723	6.50367		9	0.556455	1.07106	0.623914	2.01723	2.08073		9	0.790751	1.52204	0.886614	2.86659	6.50367		9	0.790751	1.52204	0.886614	2.86659	2.08073
10	0.938384	1.8062	1.05215	3.40178	6.50367		10	0.938384	1.8062	1.05215	3.40178	2.08073		10	0.618283	1.19007	0.693238	2.24137	6.50367		10	0.618283	1.19007	0.693238	2.24137	2.08073		10	0.878613	1.69115	0.985127	3.1851	6.50367		10	0.878613	1.69115	0.985127	3.1851	2.08073
11	1.03222	1.98682	1.15736	3.74196	6.50367		11	1.03222	1.98682	1.15736	3.74196	2.08073		11	0.680111	1.30908	0.762561	2.4655	6.50367		11	0.680111	1.30908	0.762561	2.4655	2.08073		11	0.966474	1.86027	1.08364	3.50361	6.50367		11	0.966474	1.86027	1.08364	3.50361	2.08073
12	1.12606	2.16744	1.26257	4.08214	6.50367		12	1.12606	2.16744	1.26257	4.08214	2.08073		12	0.741939	1.42808	0.831885	2.68964	6.50367		12	0.741939	1.42808	0.831885	2.68964	2.08073		12	1.05434	2.02938	1.18215	3.82212	6.50367		12	1.05434	2.02938	1.18215	3.82212	2.08073
13	1.2199	2.34806	1.36779	4.42232	6.50367		13	1.2199	2.34806	1.36779	4.42232	2.08073		13	0.803768	1.54709	0.901209	2.91378	6.50367		13	0.803768	1.54709	0.901209	2.91378	2.08073		13	1.1422	2.1985	1.28067	4.14063	6.50367		13	1.1422	2.1985	1.28067	4.14063	2.08073
14	1.31374	2.52868	1.473	4.7625	6.50367		14	1.31374	2.52868	1.473	4.7625	2.08073		14	0.865596	1.6661	0.970533	3.13792	6.50367		14	0.865596	1.6661	0.970533	3.13792	2.08073		14	1.23006	2.36761	1.37918	4.45914	6.50367		14	1.23006	2.36761	1.37918	4.45914	2.08073
15	1.40758	2.7093	1.57822	5.10268	6.50367		15	1.40758	2.7093	1.57822	5.10268	2.08073		15	0.927424	1.7851	1.03986	3.36205	6.50367		15	0.927424	1.7851	1.03986	3.36205	2.08073		15	1.31792	2.53673	1.47769	4.77765	6.50367		15	1.31792	2.53673	1.47769	4.77765	2.08073
16	1.50142	2.88992	1.68343	5.44285	6.50367		16	1.50142	2.88992	1.68343	5.44285	2.08073		16	0.989253	1.90411	1.10918	3.58619	6.50367		16	0.989253	1.90411	1.10918	3.58619	2.08073		16	1.40578	2.70584	1.5762	5.09616	6.50367		16	1.40578	2.70584	1.5762	5.09616	2.08073
17	1.59525	3.07054	1.78865	5.78303	6.50367		17	1.59525	3.07054	1.78865	5.78303	2.08073		17	1.05108	2.02312	1.1785	3.81033	6.50367		17	1.05108	2.02312	1.1785	3.81033	2.08073		17	1.49364	2.87496	1.67472	5.41467	6.50367		17	1.49364	2.87496	1.67472	5.41467	2.08073
18	1.68909	3.25116	1.89386	6.12321	6.50367		18	1.68909	3.25116	1.89386	6.12321	2.08073		18	1.11291	2.14213	1.24783	4.03446	6.50367		18	1.11291	2.14213	1.24783	4.03446	2.08073		18	1.5815	3.04407	1.77323	5.73318	6.50367		18	1.5815	3.04407	1.77323	5.73318	2.08073
19	1.78293	3.43178	1.99908	6.46339	6.50367		19	1.78293	3.43178	1.99908	6.46339	2.08073		19	1.17474	2.26113	1.31715	4.2586	6.50367		19	1.17474	2.26113	1.31715	4.2586	2.08073		19	1.66936	3.21319	1.87174	6.05169	6.50367		19	1.66936	3.21319	1.87174	6.05169	2.08073
20	1.87677	3.6124	2.10429	6.80357	6.50367		20	1.87677	3.6124	2.10429	6.80357	2.08073		20	1.23657	2.38014	1.38648	4.48274	6.50367		20	1.23657	2.38014	1.38648	4.48274	2.08073		20	1.75723	3.3823	1.97025	6.3702	6.50367		20	1.75723	3.3823	1.97025	6.3702	2.08073
21	1.97061	3.79302	2.2095	7.14375	6.50367		21	1.97061	3.79302	2.2095	7.14375	2.08073		21	1.29839	2.49915	1.4558	4.70687	6.50367		21	1.29839	2.49915	1.4558	4.70687	2.08073		21	1.84509	3.55142	2.06877	6.68871	6.50367		21	1.84509	3.55142	2.06877	6.68871	2.08073
22	2.06445	3.97364	2.31472	7.48392	6.50367		22	2.06445	3.97364	2.31472	7.48392	2.08073		22	1.36022	2.61815	1.52512	4.93101	6.50367		22	1.36022	2.61815	1.52512	4.93101	2.08073		22	1.93295	3.72053	2.16728	7.00722	6.50367		22	1.93295	3.72053	2.16728	7.00722	2.08073
23	2.15828	4.15426	2.41993	7.8241	6.50367		23	2.15828	4.15426	2.41993	7.8241	2.08073		23	1.42205	2.73716	1.59445	5.15515	6.50367		23	1.42205	2.73716	1.59445	5.15515	2.08073		23	2.02081	3.88965	2.26579	7.32573	6.50367		23	2.02081	3.88965	2.26579	7.32573	2.08073
24	2.25212	4.33488	2.52515	8.16428	6.50367		24	2.25212	4.33488	2.52515	8.16428	2.08073		24	1.48388	2.85617	1.66377	5.37928	6.50367		24	1.48388	2.85617	1.66377	5.37928	2.08073		24	2.10867	4.05876	2.36431	7.64424	6.50367		24	2.10867	4.05876	2.36431	7.64424	2.08073
25	2.34596	4.5155	2.63036	8.50446	6.50367		25	2.34596	4.5155	2.63036	8.50446	2.08073		25	1.54571	2.97517	1.73309	5.60342	6.50367		25	1.54571	2.97517	1.73309	5.60342	2.08073		25	2.19653	4.22788	2.46282	7.96275	6.50367		25	2.19653	4.22788	2.46282	7.96275	2.08073
26	2.4398	4.69612	2.73558	8.84464	6.50367		26	2.4398	4.69612	2.73558	8.84464	2.08073		26	1.60754	3.09418	1.80242	5.82756	6.50367		26	1.60754	3.09418	1.80242	5.82756	2.08073		26	2.28439	4.39699	2.56133	8.28126	6.50367		26	2.28439	4.39699	2.56133	8.28126	2.08073
27	2.53364	4.87674	2.84079	9.18482	6.50367		27	2.53364	4.87674	2.84079	9.18482	2.08073		27	1.66936	3.21319	1.87174	6.05169	6.50367		27	1.66936	3.21319	1.87174	6.05169	2.08073		27	2.37225	4.56611	2.65984	8.59978	6.50367		27	2.37225	4.56611	2.65984	8.59978	2.08073
28	2.62748	5.05736	2.94601	9.52499	6.50367		28	2.62748	5.05736	2.94601	9.52499	2.08073		28	1.73119	3.3322	1.94107	6.27583	6.50367		28	1.73119	3.3322	1.94107	6.27583	2.08073		28	2.46012	4.73522	2.75836	8.91829	6.50367		28	2.46012	4.73522	2.75836	8.91829	2.08073
29	2.72131	5.23798	3.05122	9.86517	6.50367		29	2.72131	5.23798	3.05122	9.86517	2.08073		29	1.79302	3.4512	2.01039	6.49997	6.50367		29	1.79302	3.4512	2.01039	6.49997	2.08073		29	2.54798	4.90434	2.85687	9.2368	6.50367		29	2.54798	4.90434	2.85687	9.2368	2.08073
30	2.81515	5.4186	3.15644	10.2054	6.50367		30	2.81515	5.4186	3.15644	10.2054	2.08073		30	1.85485	3.57021	2.07971	6.7241	6.50367		30	1.85485	3.57021	2.07971	6.7241	2.08073		30	2.63584	5.07346	2.95538	9.55531	6.50367		30	2.63584	5.07346	2.95538	9.55531	2.08073
31	2.90899	5.59922	3.26165	10.5455	6.50367		31	2.90899	5.59922	3.26165	10.5455	2.08073		31	1.91668	3.68922	2.14904	6.94824	6.50367		31	1.91668	3.68922	2.14904	6.94824	2.08073		31	2.7237	5.24257	3.05389	9.87382	6.50367		31	2.7237	5.24257	3.05389	9.87382	2.08073
32	3.00283	5.77984	3.36686	10.8857	6.50367		32	3.00283	5.77984	3.36686	10.8857	2.08073		32	1.97851	3.80822	2.21836	7.17238	6.50367		32	1.97851	3.80822	2.21836	7.17238	2.08073		32	2.81156	5.41169	3.15241	10.1923	6.50367		32	2.81156	5.41169	3.15241	10.1923	2.08073
33	3.09667	5.96046	3.47208	11.2259	6.50367		33	3.09667	5.96046	3.47208	11.2259	2.08073		33	2.04033	3.92723	2.28768	7.39651	6.50367		33	2.04033	3.92723	2.28768	7.39651	2.08073		33	2.89942	5.5808	3.25092	10.5108	6.50367		33	2.89942	5.5808	3.25092	10.5108	2.08073
34	3.19051	6.14108	3.57729	11.5661	6.50367		34	3.19051	6.14108	3.57729	11.5661	2.08073		34	2.10216	4.04624	2.35701	7.62065	6.50367		34	2.10216	4.04624	2.35701	7.62065	2.08073		34	2.98728	5.74992	3.34943	10.8293	6.50367		34	2.98728	5.74992	3.34943	10.8293	2.08073
35	3.28435	6.3217	3.68251	11.9062	6.50367		35	3.28435	6.3217	3.68251	11.9062	2.08073		35	2.16399	4.16524	2.42633	7.84479	6.50367		35	2.16399	4.16524	2.42633	7.84479	2.08073		35	3.07514	5.91903	3.44795	11.1479	6.50367		35	3.07514	5.91903	3.44795	11.1479	2.08073
36	3.37818	6.50232	3.78772	12.2464	6.50367		36	3.37818	6.50232	3.78772	12.2464	2.08073		36	2.22582	4.28425	2.49566	8.06892	6.50367		36	2.22582	4.28425	2.49566	8.06892	2.08073		36	3.16301	6.08815	3.54646	11.4664	6.50367		36	3.16301	6.08815	3.54646	11.4664	2.08073
37	3.47202	6.68294	3.89294	12.5866	6.50367		37	3.47202	6.68294	3.89294	12.5866	2.08073		37	2.28765	4.40326	2.56498	8.29306	6.50367		37	2.28765	4.40326	2.56498	8.29306	2.08073		37	3.25087	6.25726	3.64497	11.7849	6.50367		37	3.25087	6.25726	3.64497	11.7849	2.08073
38	3.56586	6.86356	3.99815	12.9268	6.50367		38	3.56586	6.86356	3.99815	12.9268	2.08073		38	2.34948	4.52226	2.6343	8.5172	6.50367		38	2.34948	4.52226	2.6343	8.5172	2.08073		38	3.33873	6.42638	3.74348	12.1034	6.50367		38	3.33873	6.42638	3.74348	12.1034	2.08073
39	3.6597	7.04418	4.10337	13.267	6.50367		39	3.6597	7.04418	4.10337	13.267	2.08073		39	2.4113	4.64127	2.70363	8.74134	6.50367		39	2.4113	4.64127	2.70363	8.74134	2.08073		39	3.42659	6.59549	3.842	12.4219	6.50367		39	3.42659	6.59549	3.842	12.4219	2.08073
40	3.75354	7.2248	4.20858	13.6071	6.50367		40	3.75354	7.2248	4.20858	13.6071	2.08073		40	2.47313	4.76028	2.77295	8.96547	6.50367		40	2.47313	4.76028	2.77295	8.96547	2.08073		40	3.51445	6.76461	3.94051	12.7404	6.50367		40	3.51445	6.76461	3.94051	12.7404	2.08073
41	3.84738	7.40542	4.3138	13.9473	6.50367		41	3.84738	7.40542	4.3138	13.9473	2.08073		41	2.53496	4.87929	2.84227	9.18961	6.50367		41	2.53496	4.87929	2.84227	9.18961	2.08073		41	3.60231	6.93372	4.03902	13.0589	6.50367		41	3.60231	6.93372	4.03902	13.0589	2.08073
42	3.94121	7.58604	4.41901	14.2875	6.50367		42	3.94121	7.58604	4.41901	14.2875	2.08073		42	2.59679	4.99829	2.9116	9.41375	6.50367		42	2.59679	4.99829	2.9116	9.41375	2.08073		42	3.69017	7.10284	4.13753	13.3774	6.50367		42	3.69017	7.10284	4.13753	13.3774	2.08073
43	4.03505	7.76666	4.52422	14.6277	6.50367		43	4.03505	7.76666	4.52422	14.6277	2.08073		43	2.65862	5.1173	2.98092	9.63788	6.50367		43	2.65862	5.1173	2.98092	9.63788	2.08073		43	3.77803	7.27195	4.23605	13.6959	6.50367		43	3.77803	7.27195	4.23605	13.6959	2.08073
44	4.12889	7.94728	4.62944	14.9678	6.50367		44	4.12889	7.94728	4.62944	14.9678	2.08073		44	2.72044	5.23631	3.05025	9.86202	6.50367		44	2.72044	5.23631	3.05025	9.86202	2.08073		44	3.8659	7.44107	4.33456	14.0144	6.50367		44	3.8659	7.44107	4.33456	14.0144	2.08073
45	4.22273	8.1279	4.73465	15.308	6.50367		45	4.22273	8.1279	4.73465	15.308	2.08073		45	2.78227	5.35531	3.11957	10.0862	6.50367		45	2.78227	5.35531	3.11957	10.0862	2.08073		45	3.95376	7.61018	4.43307	14.333	6.50367		45	3.95376	7.61018	4.43307	14.333	2.08073
46	4.31657	8.30852	4.83987	15.6482	6.50367		46	4.31657	8.30852	4.83987	15.6482	2.08073		46	2.8441	5.47432	3.18889	10.3103	6.50367		46	2.8441	5.47432	3.18889	10.3103	2.08073		46	4.04162	7.7793	4.53159	14.6515	6.50367		46	4.04162	7.7793	4.53159	14.6515	2.08073
47	4.41041	8.48914	4.94508	15.9884	6.50367		47	4.41041	8.48914	4.94508	15.9884	2.08073		47	2.90593	5.59333	3.25822	10.5344	6.50367		47	2.90593	5.59333	3.25822	10.5344	2.08073		47	4.12948	7.94841	4.6301	14.97	6.50367		47	4.12948	7.94841	4.6301	14.97	2.08073
48	4.50425	8.66976	5.0503	16.3286	6.50367		48	4.50425	8.66976	5.0503	16.3286	2.08073		48	2.96776	5.71233	3.32754	10.7586	6.50367		48	2.96776	5.71233	3.32754	10.7586	2.08073		48	4.21734	8.11753	4.72861	15.2885	6.50367		48	4.21734	8.11753	4.72861	15.2885	2.08073
49	4.59808	8.85038	5.15551	16.6687	6.50367		49	4.59808	8.85038	5.15551	16.6687	2.08073		49	3.02959	5.83134	3.39686	10.9827	6.50367		49	3.02959	5.83134	3.39686	10.9827	2.08073		49	4.3052	8.28664	4.82712	15.607	6.50367		49	4.3052	8.28664	4.82712	15.607	2.08073
50	4.69192	9.031	5.26073	17.0089	6.50367		50	4.69192	9.031	5.26073	17.0089	2.08073		50	3.09141	5.95035	3.46619	11.2068	6.50367		50	3.09141	5.95035	3.46619	11.2068	2.08073		50	4.39306	8.45576	4.92564	15.9255	6.50367		50	4.39306	8.45576	4.92564	15.9255	2.08073
51	4.78576	9.21162	5.36594	17.3491	6.50367		51	4.78576	9.21162	5.36594	17.3491	2.08073		51	3.15324	6.06936	3.53551	11.431	6.50367		51	3.15324	6.06936	3.53551	11.431	2.08073		51	4.48092	8.62487	5.02415	16.244	6.50367		51	4.48092	8.62487	5.02415	16.244	2.08073
52	4.8796	9.39224	5.47115	17.6893	6.50367		52	4.8796	9.39224	5.47115	17.6893	2.08073		52	3.21507	6.18836	3.60484	11.6551	6.50367		52	3.21507	6.18836	3.60484	11.6551	2.08073		52	4.56879	8.79399	5.12266	16.5625	6.50367		52	4.56879	8.79399	5.12266	16.5625	2.08073
53	4.97344	9.57286	5.57637	18.0295	6.50367		53	4.97344	9.57286	5.57637	18.0295	2.08073		53	3.2769	6.30737	3.67416	11.8793	6.50367		53	3.2769	6.30737	3.67416	11.8793	2.08073		53	4.65665	8.9631	5.22117	16.881	6.50367		53	4.65665	8.9631	5.22117	16.881	2.08073
54	5.06728	9.75348	5.68158	18.3696	6.50367		54	5.06728	9.75348	5.68158	18.3696	2.08073		54	3.33873	6.42638	3.74348	12.1034	6.50367		54	3.33873	6.42638	3.74348	12.1034	2.08073		54	4.74451	9.13222	5.31969	17.1996	6.50367		54	4.74451	9.13222	5.31969	17.1996	2.08073
55	5.16111	9.9341	5.7868	18.7098	6.50367		55	5.16111	9.9341	5.7868	18.7098	2.08073		55	3.40056	6.54538	3.81281	12.3275	6.50367		55	3.40056	6.54538	3.81281	12.3275	2.08073		55	4.83237	9.30133	5.4182	17.5181	6.50367		55	4.83237	9.30133	5.4182	17.5181	2.08073
56	5.25495	10.1147	5.89201	19.05	6.50367		56	5.25495	10.1147	5.89201	19.05	2.08073		56	3.46238	6.66439	3.88213	12.5517	6.50367		56	3.46238	6.66439	3.88213	12.5517	2.08073		56	4.92023	9.47045	5.51671	17.8366	6.50367		56	4.92023	9.47045	5.51671	17.8366	2.08073
57	5.34879	10.2953	5.99723	19.3902	6.50367		57	5.34879	10.2953	5.99723	19.3902	2.08073		57	3.52421	6.7834	3.95145	12.7758	6.50367		57	3.52421	6.7834	3.95145	12.7758	2.08073		57	5.00809	9.63956	5.61522	18.1551	6.50367		57	5.00809	9.63956	5.61522	18.1551	2.08073
58	5.44263	10.476	6.10244	19.7303	6.50367		58	5.44263	10.476	6.10244	19.7303	2.08073		58	3.58604	6.9024	4.02078	12.9999	6.50367		58	3.58604	6.9024	4.02078	12.9999	2.08073		58	5.09595	9.80868	5.71374	18.4736	6.50367		58	5.09595	9.80868	5.71374	18.4736	2.08073
59	5.53647	10.6566	6.20766	20.0705	6.50367		59	5.53647	10.6566	6.20766	20.0705	2.08073		59	3.64787	7.02141	4.0901	13.2241	6.50367		59	3.64787	7.02141	4.0901	13.2241	2.08073		59	5.18381	9.97779	5.81225	18.7921	6.50367		59	5.18381	9.97779	5.81225	18.7921	2.08073
60	5.63031	10.8372	6.31287	20.4107	6.50367		60	5.63031	10.8372	6.31287	20.4107	2.08073		60	3.7097	7.14042	4.15943	13.4482	6.50367		60	3.7097	7.14042	4.15943	13.4482	2.08073		60	5.27168	10.1469	5.91076	19.1106	6.50367		60	5.27168	10.1469	5.91076	19.1106	2.08073

## Sheet: Fig S10_Data
Fig S10 Data - Expected inheritable probability of mitotic CO and meiotic CO
Division	Mitotic probability				Meiotic probability
	Situation1	Situation2	Situation3	Situation4
1	7.3369e-06	1.41221e-05	8.2264e-06	2.65974e-05	0.00288889
2	1.46738e-05	2.82442e-05	1.64528e-05	5.31948e-05	0.00288889
3	2.20107e-05	4.23663e-05	2.46792e-05	7.97922e-05	0.00288889
4	2.93476e-05	5.64884e-05	3.29056e-05	0.00010639	0.00288889
5	3.66845e-05	7.06105e-05	4.1132e-05	0.000132987	0.00288889
6	4.40214e-05	8.47326e-05	4.93584e-05	0.000159584	0.00288889
7	5.13583e-05	9.88547e-05	5.75848e-05	0.000186182	0.00288889
8	5.86952e-05	0.000112977	6.58112e-05	0.000212779	0.00288889
9	6.60321e-05	0.000127099	7.40376e-05	0.000239377	0.00288889
10	7.3369e-05	0.000141221	8.2264e-05	0.000265974	0.00288889
11	8.07059e-05	0.000155343	9.04904e-05	0.000292571	0.00288889
12	8.80428e-05	0.000169465	9.87168e-05	0.000319169	0.00288889
13	9.53797e-05	0.000183587	0.000106943	0.000345766	0.00288889
14	0.000102717	0.000197709	0.00011517	0.000372364	0.00288889
15	0.000110054	0.000211832	0.000123396	0.000398961	0.00288889
16	0.00011739	0.000225954	0.000131622	0.000425558	0.00288889
17	0.000124727	0.000240076	0.000139849	0.000452156	0.00288889
18	0.000132064	0.000254198	0.000148075	0.000478753	0.00288889
19	0.000139401	0.00026832	0.000156302	0.000505351	0.00288889
20	0.000146738	0.000282442	0.000164528	0.000531948	0.00288889
21	0.000154075	0.000296564	0.000172754	0.000558545	0.00288889
22	0.000161412	0.000310686	0.000180981	0.000585143	0.00288889
23	0.000168749	0.000324808	0.000189207	0.00061174	0.00288889
24	0.000176086	0.00033893	0.000197434	0.000638338	0.00288889
25	0.000183422	0.000353052	0.00020566	0.000664935	0.00288889
26	0.000190759	0.000367175	0.000213886	0.000691532	0.00288889
27	0.000198096	0.000381297	0.000222113	0.00071813	0.00288889
28	0.000205433	0.000395419	0.000230339	0.000744727	0.00288889
29	0.00021277	0.000409541	0.000238566	0.000771325	0.00288889
30	0.000220107	0.000423663	0.000246792	0.000797922	0.00288889
31	0.000227444	0.000437785	0.000255018	0.000824519	0.00288889
32	0.000234781	0.000451907	0.000263245	0.000851117	0.00288889
33	0.000242118	0.000466029	0.000271471	0.000877714	0.00288889
34	0.000249455	0.000480151	0.000279698	0.000904312	0.00288889
35	0.000256791	0.000494273	0.000287924	0.000930909	0.00288889
36	0.000264128	0.000508396	0.00029615	0.000957506	0.00288889
37	0.000271465	0.000522518	0.000304377	0.000984104	0.00288889
38	0.000278802	0.00053664	0.000312603	0.0010107	0.00288889
39	0.000286139	0.000550762	0.00032083	0.0010373	0.00288889
40	0.000293476	0.000564884	0.000329056	0.0010639	0.00288889
41	0.000300813	0.000579006	0.000337282	0.00109049	0.00288889
42	0.00030815	0.000593128	0.000345509	0.00111709	0.00288889
43	0.000315487	0.00060725	0.000353735	0.00114369	0.00288889
44	0.000322824	0.000621372	0.000361962	0.00117029	0.00288889
45	0.00033016	0.000635494	0.000370188	0.00119688	0.00288889
46	0.000337497	0.000649617	0.000378414	0.00122348	0.00288889
47	0.000344834	0.000663739	0.000386641	0.00125008	0.00288889
48	0.000352171	0.000677861	0.000394867	0.00127668	0.00288889
49	0.000359508	0.000691983	0.000403094	0.00130327	0.00288889
50	0.000366845	0.000706105	0.00041132	0.00132987	0.00288889
51	0.000374182	0.000720227	0.000419546	0.00135647	0.00288889
52	0.000381519	0.000734349	0.000427773	0.00138306	0.00288889
53	0.000388856	0.000748471	0.000435999	0.00140966	0.00288889
54	0.000396193	0.000762593	0.000444226	0.00143626	0.00288889
55	0.00040353	0.000776716	0.000452452	0.00146286	0.00288889
56	0.000410866	0.000790838	0.000460678	0.00148945	0.00288889
57	0.000418203	0.00080496	0.000468905	0.00151605	0.00288889
58	0.00042554	0.000819082	0.000477131	0.00154265	0.00288889
59	0.000432877	0.000833204	0.000485358	0.00156925	0.00288889
60	0.000440214	0.000847326	0.000493584	0.00159584	0.00288889
